# Supplementary material for: Are diverse societies less cohesive? Testing contact and mediated contact theories
Source: PLoS One. 2018 Mar 29;13(3):e0193337. doi: 10.1371/journal.pone.0193337 (PMC5875770; doi:10.1371/journal.pone.0193337)
Supplement: S3 File — Data set in Excel. (XLSX) [file pone.0193337.s003.xlsx]

## Sheet: DataSet_Excel
responseid	gender	demempl	friends	bfriends	threat1	threat2	threat3	threat4	Rthreat5	Rmultic1	Rmultic2	Rmultic3	Rmultic4prejud	RSafety1	RSafety2crime	Rloccoh1	Rloccoh2	Rloccoh3	Rlocoh4area	Rbelong1p	Rbelong2	Rbelong3c	Trust_recgtrus	RVolunt	HappyRworth1	Rtrusgov	DivRec	seifas	EmpDum1	EmpDum2	EmpDum3	REduBin	RIncome	RFriends	RBFriend
3	2	3	4	4	2	2	2	2	2	3	2	4	3	3	3	4	4	3	3	4	4	5	1	5	4	2	0.214171	1024	0	1	0	0	4	5	5
8	1	1	1	0	2	2	1	2	1	4	4	5	5	3	3	3	4	4	2	4	4	4	3	0	3	2	0.405609	1008	1	0	0	0	4	2	1
10	1	1	10	8	3	2	3	3	3	2	3	4	3	3	3	4	4	4	2	2	3	3	3	0	3	1.88418	0.318177	1043	1	0	0	1	4	7	7
13	1	3	3	3	3	3	4	4	3	1	1	1	1	1	1	4	3	2	2	2	2	5	1	0	2	1	0.137512	957	0	1	0	0	3	4	4
16	1	1	0	0	5	5	4	5	3	2	1	1	1	1	2	4	3.86367	4	3	3	3	4	1	0	4	1	0.212371	1058	1	0	0	0	3	1	1
18	1	-9999	7	6	2	2	2	2	2	3	2	3	3	2.84294	3	3	4	3	3	3	3	4	1	0	3	1	0.24884	967	-9999	-9999	-9999	0	3	7	7
19	1	1	3	4	1	2	2	3	3	4	3	2	3	3	2	5	4	3	5	2	4	4	1	0	4	1	0.2548	1067	1	0	0	0	2	4	5
20	2	5	10	5	1	2	1	2	2	5	3	5	2	3	2	4	3	4	2	4	4	5	3	3	5	3	0.336138	1068	0	0	1	0	4	7	6
21	1	-9999	3	0	1	2	2	2	2	4	3	4	2	3	3	4	4	3	3	4	4	5	1	5	4	3	0.160969	1041	-9999	-9999	-9999	0	4	4	1
22	2	1	8	4	3	3	3	3	3	3	1	4	1	2.15515	2	4	3	3	2	4	4	5	3	0	4	2	0.397522	1066	1	0	0	0	3	7	5
23	1	1	6	2	2	2	2	2	2	3	2	5	2	4	4	4	4	2	3	4	4	5	1	0	4	3	0.490054	1089	1	0	0	1	4	7	3
24	1	3	2	2	1	4	2	2	2	3	1	4	3	2.84294	3	4	3.68827	3.33221	3	4	4	5	1	0	4	4	0.118665	971	0	1	0	0	3	3	3
26	2	1	2	0	2	5	2	4	3	1	1	1	1	2	3	2	3	2	3	2	2	4	1.50846	0	3	1	0.259974	1056	1	0	0	0	4	3	1
28	1	1	5	1	2	3	3	1	3	1	1	3	2	4	3	4	3	2	3	4	4	5	3	2	3	3	0.270332	1031	1	0	0	0	4	6	2
32	1	2	2	0	2	2	2	2	2	4	2	4	2	3	3	4	4	4	3	4	4	5	3	1	4	2	0.374566	1085	0	0	0	0	3	3	1
34	1	1	5	3	3	2	2	2	1	5	3	4	3	4	3	3	4	3	3	3	3	3	1	3	4	3	0.254703	1063	1	0	0	0	3	6	4
37	2	1	2	1	5	3	5	3	3	3	3	3	3	3	3	3	3	3	2	3.07434	3.29448	4	1	0	3	2	0.214171	1024	1	0	0	0	3	3	2
38	1	1	10	5	2	4	2	3	3	4	1	1	1	4	4	4	4	2	4	4	4	5	3	0	5	1	0.411563	983	1	0	0	0	4	7	6
39	1	1	1	1	3	2	3	4	3	1	1	3	2	4	3	4	3	3	3	3	4	4	1	0	3	1	0.115317	1005	1	0	0	0	3	2	2
43	1	1	7	2	1	1	1	3	2	4	4	4	3	3	3	3	3	3	2	3	3	3	1.6026	2	4	1	0.14083	995	1	0	0	1	4	7	3
45	2	1	4	2	1	3	1	3	2	3	1	4	2	3	3	3	3.45054	4	3	4	4	5	1	0	3	2	0.186759	1083	1	0	0	1	4	5	3
49	1	1	2	0	1	2	1	1	1.76155	5	3	5	4	4	4	4	4	3	4	3	4	4.32961	1.74382	5	5	3	0.200752	1071	1	0	0	0	4	3	1
50	1	5	0	0	5	3	2	3	2	3	1	3	3	3	2.89166	4	3.60101	3	3	2	1	3	1	0	3	1	0.104701	910	0	0	1	0	4	1	1
51	1	1	8	9	1	1	2	2	2	5	5	4	4	4	1	4	4	3	4	4	4	5	3	0	3	3	0.157405	1004	1	0	0	0	3	7	7
52	1	3	5	2	2	2	1	4	1	5	3	5	2	2	2	2	3	4	1	4	4	5	1	0	1	1	0.45264	1060	0	1	0	0	2	6	3
54	2	1	2	0	2	2	5	3	3	1	1.08086	2	2	1	2	4	3	3	3	3	3	5	1	0	4	2	0.178796	963	1	0	0	0	5	3	1
55	2	3	0	0	2	2	2	2	2	4	2	4	2	2	3	4	3	3	3	4	4	4	1	5	4	3	0.151172	915	0	1	0	0	4	1	1
56	2	4	3	0	1	2	1	2	2	4	3	4	4	1	1	2	2	3	3	4	4	2	1	0	4	3	0.20012	1014	0	0	1	1	4	4	1
59	1	1	2	0	2	3	2	2	2	4	3	5	1	3	3	3	3	2	3	3	4	5	3	0	4	2	0.45264	1060	1	0	0	0	3	3	1
60	2	3	10	6	2	4	5	2	3	1	1	4	1	2	3	4	2	2	3	4	4	5	1	3	4	2	0.318177	1043	0	1	0	0	2	7	7
61	2	1	2	3	2	3	3	4	3	3	2	4	3	2	3	3	4	4	3	3	3	4	3	0	4	2	0.241911	1056	1	0	0	0	3	3	4
62	2	5	2	0	2	2	2	2	3	3	2	3	3	3	3	4	4	3	3	4	4	5	1	0	4	3	0.21861	973	0	0	1	0	3	3	1
66	2	1	4	1	2	3	3	3	2	3	1	2	3	2	2	2	3	2	2	3	4	5	1.50846	0	5	1	0.107227	925	1	0	0	0	3	5	2
68	2	1	2	0	2	2	2	2	1	5	4	4	4	3	3	5	5	4	3	4	4	4	3	0	4	2	0.217915	1073	1	0	0	1	5	3	1
69	2	5	4	2	3	5	1	4	1	4	1	5	5	4	3	1	1	1	3	3	4	5	3	5	3	1	0.065007	990	0	0	1	0	2	5	3
70	1	3	3	3	2	3	4	4	2.8409	2	2	2	1	3	3	3.52761	3.40585	3	2	3	3	4	1	4	4	1	0.116109	996	0	1	0	0	4	4	4
71	1	1	3	2	2	2	3	3	2	3	1	4	2	3	2	3	3	4	2	3	4	5	1	0	3	2	0.106097	993	1	0	0	0	3	4	3
72	2	1	2	0	3	2	2	3	2	4	2	4	4	4	3	4	4	4	3	4	4	5	3	4	4	2	0.175133	1078	1	0	0	0	4	3	1
73	1	3	1	1	2	3	3	2	2	3	1	2	2	3	3	2	2.51208	2	3	3	4	4	1	0	4	2	0.157558	1017	0	1	0	0	4	2	2
74	1	-9999	10	10	1	1	1	1	2	4	2	5	1	4	4	5	5	5	4	3	3	3	3	5	4	1	0.103126	934	-9999	-9999	-9999	0	3	7	7
75	1	1	2	2	2	2	2	2	1	4	3	4	3	2	2	4	3.86367	4	2	4	3	5	1	0	2	2	0.101068	975	1	0	0	0	2	3	3
76	2	5	5	5	3	3	3	3	3	3	1	2	2	3	3	4	3.60101	3	3	3	3	4	1	0	3	3	0.195643	1065	0	0	1	0	-9999	6	6
77	1	3	0	0	1	1	1	1	2	5	3	5	3	2.84294	3	4	4	4	3	2	3	3	3	5	4	2	0.226306	1105	0	1	0	1	4	1	1
78	1	3	2	2	2	4	3	1	3	2	2	4	1	4	3	4	4	4	3	4	4	5	1	5	4	2	0.09601	1064	0	1	0	0	2	3	3
79	2	5	4	0	1	2	2	1	2	4	2	5	4	3	3	5	4	4	3	4	4	5	3	4	5	2	0.105133	974	0	0	1	0	3	5	1
81	1	1	6	2	1	2	2	2	1	5	3	5	3	4	3	2	4	4	2	3	4	4	1	5	3	2	0.269974	1066	1	0	0	1	3	7	3
88	2	5	10	3	2.41839	3	2	3	2.26991	3	1	1	3	1.46736	1	1	1	1.51271	3	1.83549	1	4	1	0	3	1	0.150492	994	0	0	1	0	2	7	4
89	1	1	10	2	2	4	2	2	1	4	3	4	3	4	4	4	4	4	4	3	3	2	3	3	4	1	0.083771	1059	1	0	0	0	4	7	3
92	1	1	4	2	3	2	2	1	2	3	1	2	2	4	3	4	4	4	4	4	4	5	1	5	3	2	0.096856	1096	1	0	0	0	3	5	3
93	1	3	0	0	3	3	2	2	3	4	1	4	2	3	4	4	3.33835	2	3	4	4	5	3	5	5	2	0.110316	1053	0	1	0	0	5	1	1
94	1	3	0	0	3	4	4	4	3	2	1	3	1	2	3	4	2	2	2	3	4	5	1	0	3	3	0.106097	993	0	1	0	0	3	1	1
97	2	1	7	7	1	1	1	1	3	4	4	4	2	1	2	2	3	3	3	3	3	4	1	0	3	2.29327	0.649115	890	1	0	0	0	4	7	7
101	2	3	0	0	1	2	3	2	3	2	1	3	1	3	3	3	3	3	3	4	4	5	1	0	5	2	0.431364	1053	0	1	0	0	5	1	1
103	1	3	0	0	2	4	4	3	2.86093	3	1	4	1	2	3	2	2	2	3	3	3	4	3	0	4	1	0.169093	949	0	1	0	0	4	1	1
109	1	1	5	0	1	3	2	4	2	4	2	4	2	4	3	5	4	3	3	4	4	5	3	5	4	2	0.144804	970	1	0	0	0	4	6	1
113	1	1	0	0	1	5	5	1	3	1	1	1	1	1.46736	1	1	1	1	2	4	1	5	1	0	1	4	0.162303	968	1	0	0	0	5	1	1
117	1	1	6	7	2	2	2	2	2	4	4	4	2	3	4	4	4	4	4	2	3	4	3	0	4	3	0.754311	973	1	0	0	1	3	7	7
118	1	1	4	4	1	1	1	1	2	3	4	4	1	2.15515	2	5	5	3	3	3	3	5	1	0	3	1	0.117411	1001	1	0	0	1	2	5	5
120	1	3	5	0	1	1	1	1	1	5	2	5	3	4	4	3	3	4	3	3	4	5	1	4	5	2	0.3237	1056	0	1	0	1	5	6	1
123	2	1	5	2	1	1	1	2	1	5	4	5	3	3	3	4	4	4	4	3	4	4	3	5	4	2	0.384569	1018	1	0	0	0	4	6	3
124	1	1	8	1	2	3	3	3	3	2	1	1	1	4	4	5	5	5	5	4	4	5	1	3	5	3	0.55128	1108	1	0	0	0	4	7	2
126	2	1	3	3	4	3	3	3	3	3	1	4	3	3	3	4	3.86367	4	3	3	4	4	1.69675	4	4	2	0.097161	859	1	0	0	0	3	4	4
131	1	4	10	0	1	2	1	2	1.83813	4	2	4	3	3	3	3.58952	3.46525	3.12877	2	2	2	2	1	0	5	1	0.240332	1091	0	0	1	0	4	7	1
132	2	2	3	0	3	2	2	2	3	3.23717	2	3.49729	3	2	2	4	3.60101	3	2	4	4	4	1	2	2	1	0.1546	961	0	0	0	0	2	4	1
136	2	3	3	0	2	2	2	2	3	3	1	3	3	2.15515	2	4	3.68827	3.33221	3	4	4	5	1	0	3	1	0.129812	1101	0	1	0	0	4	4	1
138	1	3	2	0	2	3	2	3	2	4	1	4	1	4	4	4	4	4	4	4	4	5	3	5	4	2	0.147678	1037	0	1	0	0	5	3	1
139	1	2	2	0	3	3	2	3	3	2	1	2	3	3	3	4	2	2	2	3	3	5	1	1.2748	4	2	0.080095	1052	0	0	0	1	4	3	1
143	1	1	6	5	3	3	2	2	3	3	1	3	4	2	2	3	3	3	3	4	3	5	1	0	3	3	0.113089	1009	1	0	0	0	3	7	6
145	1	1	0	0	5	5	5	5	3	1	1	1	3	4	2	2	2.24941	1	3	2	2	5	1	0	2	1	0.179626	1001	1	0	0	0	2	1	1
147	2	5	2	1	2	2.79944	3	2.78399	3	3	3	4	2	2	2	3	3	2.79103	3	4	4	5	1.74382	5	3	1.85817	0.150508	1000	0	0	1	0	3	3	2
148	1	1	5	0	2	2	4	2	3	2	1	3	1	2	3	4	4	1	2	4	4	5	1	3	3	2	0.176676	1063	1	0	0	1	3	6	1
151	1	1	10	5	2	2	2	2	1	4	2	3	2	3	3	4	4	4	3	3	4	4	3	4	4	3	0.513514	1054	1	0	0	0	4	7	6
152	1	1	3	0	3	3	1	4	1	4	3	4	3	3	3	2	3	3	3	3	3	4	3	0	4	2	0.336138	1068	1	0	0	1	4	4	1
153	1	3	3	0	2	2	3	2	1	4	3	4	3	4	3	4	4	2	4	3	3	4	3	5	4	3	0.07034	1004	0	1	0	1	4	4	1
156	1	3	5	0	2	2	2	2	2.09379	4	3	4	3	3	3	4	4	3	2	4	4	3	3	3	4	3	0.147707	1073	0	1	0	1	4	6	1
157	1	-9999	10	6	1	1	1	1	2	5	5	5	3.81231	4	4	5	5	5	2	4	4	5	1	5	3	4	0.264458	1127	-9999	-9999	-9999	1	3	7	7
166	1	2	5	3	1	2	5	3	3	4	1	4	1	1	2	1	3	4	3	4	4	4	1	0	3	1	0.165634	744	0	0	0	0	2	6	4
168	1	3	2	0	2	3	3	2	2	3	2	4	3	3	3	3	3	4	3	3	4	5	1	0	3	3	0.145688	1064	0	1	0	0	3	3	1
169	1	3	4	1	1	1	1	1	1	5	2	4	3	2	3	4	4	4	2	4	4	4	1.69675	4	5	3	0.600672	1040	0	1	0	0	4	5	2
171	1	3	1	1	2	3	2	2	3	2	1	1	1	3	3	5	4	4	3	4	3	5	1	0	3	3	0.262065	1033	0	1	0	1	2	2	2
173	2	3	0	1	4	4	4	2	3	1	1	1	1	2	3	4	4	4	3	4	4	5	1	0	4	3	0.236106	1036	0	1	0	0	3	1	2
175	1	1	3	0	2	2	1	2	1	4	3	5	3	4	4	4	4	4	3	3	3	4	1	4	4	2	0.10243	981	1	0	0	1	4	4	1
178	1	3	2	0	2	3	3	1	3	1	2	1	4	1	2	4	3.60101	3	2	4	4	5	1	3	4	3	0.146779	1071	0	1	0	1	4	3	1
179	1	3	2	1	3	3	3	4	2	3	1	3	2	3	3	4	3	3	3	4	4	5	1	4	4	2	0.117441	1069	0	1	0	0	5	3	2
186	1	3	0	0	2	3	3	2	2.43907	3	3	4	3	3	4	4	4	3	3	3	4	4	1	5	3	2	0.091121	896	0	1	0	0	4	1	1
187	2	1	4	0	2	3	4	3	3	2	2	3	3	2.15515	2	3	3	3	2	4	4	5	1	3	4	2	0.108783	918	1	0	0	0	2	5	1
188	1	1	0	0	1	4	3	2	3	3	2	4	2	2	3	3	3	2	3	3	4	3	1	0	1	2	0.094776	984	1	0	0	0	3	1	1
192	1	3	3	3	2	3	2	2	3	1	1	1	1	2	2	5	3	4	3	3	3	5	1	0	3	2	0.094776	984	0	1	0	0	2	4	4
193	1	3	7	2	1	4	4	2	3	3	1	2	1	3	2	4	4	3	3	4	4	5	1	4	4	3	0.148126	1052	0	1	0	1	4	7	3
194	1	1	0	0	2	2	2	3	2.17037	3	2	4	3	3	4	4	4	4	2	4	4	5	1	5	4	2	0.209302	1054	1	0	0	0	4	1	1
195	1	3	10	6	3	5	4	3	3	2	1	1	1	2	2	4	4	4	2	4	4	5	1	0	3	3	0.188044	1066	0	1	0	0	4	7	7
200	1	1	10	10	2	2	1	1	1.76855	3	4	4	3	2.15515	2	5	5	3	3	4	4	5	1.6026	2	3	2.33763	0.541932	1002	1	0	0	1	3	7	7
211	1	1	10	10	4	3	1	4	3	4	2	5	2	4	4	4	4	4	2	3	3	5	1.74382	5	1	2	0.081608	945	1	0	0	0	-9999	7	7
217	1	2	5	1	2	5	5	3	3	1	1	3	1	2	1	1	2	2	1	4	2	5	1	0	3	1	0.083726	949	0	0	0	0	2	6	2
218	2	5	5	5	1	1	2	2	2	5	5	4	4	3	4	5	5	5	3	2	3	3	1.50846	0	4	2	0.457255	1018	0	0	1	0	3	6	6
222	1	3	0	0	2	3	3	2	3	3	1	4	1	2.15515	2	3	3	3	2	4	4	5	3	5	4	1	0.172319	809	0	1	0	0	3	1	1
223	1	1	5	0	2	2	2	2	1	4	2	4	3	4	4	5	4	3	3	3	3	4	3	0	4	2	0.309566	1076	1	0	0	0	4	6	1
224	1	4	6	1	1	2	2	2	1	5	2	5	2	3	4	5	5	5	4	3	3	4	3	5	4	2	0.548188	1126	0	0	1	1	4	7	2
227	1	3	4	1	1	1	1	1	2	4	3	5	4	3	3	4	4	4	3	3	4	4	3	4	5	3	0.181833	1012	0	1	0	0	4	5	2
228	2	3	8	8	2	2	2	2	2	3	2	4	3	2	3	4	3.60101	3	3	4	4	4	3	0	3	1	0.167402	949	0	1	0	0	3	7	7
229	1	1	3	1	2	3	4	4	2	2	1	1	1	3	3	4	3	3	3	2	4	5	1	5	2	1	0.107683	1035	1	0	0	0	3	4	2
231	1	1	1	0	1	3	2	2	2.18341	4	1	4	3	2.84294	3	4	3	3	3	3	4	4	1	0	4	2	0.082364	910	1	0	0	0	4	2	1
234	1	3	1	1	1	1	1	2	1	5	2	5	3	3	3	4	4	2	3	4	4	5	1	5	4	1	0.1546	961	0	1	0	0	4	2	2
235	2	1	7	3	3	4	4	2	3	3	1	2	2	3	3	4	3	4	3	4	4	5	1.64967	3	4	3	0.198782	1096	1	0	0	1	4	7	4
238	1	1	2	2	4	5	5	3	3	1	1	3	1	2	2	4	3	3	3	4	4	4	1	2	4	3	0.417989	1020	1	0	0	1	4	3	3
243	1	3	6	5	3	4	5	4	3	2	1	3	2	1	2	4	3	4	2	2	3	5	1	0	4	1	0.077285	956	0	1	0	0	3	7	6
244	1	1	6	6	3	2	5	5	3	2	2	5	3	2	2	3	3	3	3	4	4	5	1	3	3	1	0.444213	1056	1	0	0	1	3	7	7
245	1	1	6	6	2	2	2	2	3	3	2	5	4	3	2	5	5	3	3	4	4	5	1	0	4	3	0.178039	1069	1	0	0	0	4	7	7
250	1	3	5	1	2	5	4	2	3	2	1	2	1	3	3	4	3.60101	3	3	3	4	5	3	5	3	2	0.141996	991	0	1	0	0	4	6	2
253	1	3	2	2	3	2	2	2	2	3	2	3	2	2	3	4	3	3	3	3	4	5	1	0	4	3	0.118399	1049	0	1	0	0	3	3	3
256	1	3	5	3	1	1	1	1	2	5	4	5	3	2.84294	3	1	1	1	2	3	3	4	3	0	2	1	0.133149	936	0	1	0	0	1	6	4
260	1	-9999	2	0	3	2	4	3	3	3	2	3	2	2	3	4	3	4	2	3	4	5	1	5	4	1	0.111875	970	-9999	-9999	-9999	-9999	4	3	1
265	2	1	5	3	3	2	3	2	3	5	3	5	4	2	3	2	4	3	2	4	4	5	3	0	2	2	0.365168	1020	1	0	0	1	2	6	4
266	1	1	4	4	2	1	2	2	2	4	3	3	3	3	3	4	4	4	3	4	4	5	1	0	4	3	0.35038	1062	1	0	0	0	5	5	5
268	1	3	0	0	2	2	2	2	2	5	3	4	5	4	4	4	4	3	2	3	4	4	3	0	4	2	0.200286	1117	0	1	0	1	5	1	1
269	1	1	4	2	2	2	2	2	2	4	2	4	3	3	2	4	4	2	2	3	4	4	1	0	4	2	0.139169	1028	1	0	0	0	4	5	3
271	2	1	6	5	3	3	3	2	3	3	3	3	3	2	2	2	3	3	3	3	3	5	1	0	3	2	0.476119	960	1	0	0	0	4	7	6
273	1	3	0	0	1	1	1	3	2	4	2	5	5	4	4	3	4	3	4	3	4	5	3	4	1	2	0.254401	1051	0	1	0	1	4	1	1
274	1	1	7	5	2	4	3	3	3	2	1	2	1	2	3	3	3	3	3	4	4	5	1	0	4	2	0.304973	969	1	0	0	0	4	7	6
276	1	3	7	3	2	4	2	2	2	5	2	5	1	3	3	4	3.86367	4	3	4	4	5	3	5	5	2	0.094754	1117	0	1	0	0	4	7	4
279	1	3	0	0	2	3	2	3	2	3	1	2	3	3	3	3	3.14495	2.83659	3	3	4	5	1	0	4	1	0.083771	1059	0	1	0	0	3	1	1
280	1	3	5	7	2	2	1	1	1	5	4	5	5	4	4	4	4	3	3	4	4	5	3	0	5	3	0.126433	1104	0	1	0	0	4	6	7
281	1	5	5	2	2	3	4	2	3	3	1	2	3	1	1	2	3	3	3	3	3	4	1	0	3	2	0.268584	874	0	0	1	0	3	6	3
283	1	1	8	8	1	2	2	1	2	4	5	4	3	3	2	4	4	5	4	3	4	4	1	0	4	2	0.490054	1089	1	0	0	1	4	7	7
284	2	1	4	0	2	1	1	1	3	4	2	5	3	1.46736	1	4	4	4	3	4	4	5	1	0	4	3	0.122613	1080	1	0	0	1	5	5	1
290	1	3	0	0	1	1	1	2	1	4	3	5	3	3	3	3	4	3	3	4	4	4	1	0	5	2	0.240877	983	0	1	0	0	3	1	1
292	1	1	8	10	1	3	3	2	2	4	3	4	2	3	3	4	4	2	4	4	4	5	1	0	4	2	0.092094	1036	1	0	0	1	4	7	7
293	1	3	8	2	1	4	5	3	3	4	1	1	1	4	3	5	4	4	3	4	4	5	3	4	5	1	0.101045	978	0	1	0	0	4	7	3
294	1	2	5	0	3	3	3	3	3	1	1	1	1	1	1	3.58952	3.46525	3.12877	3	4	4	5	1.74382	5	3	1	0.165634	744	0	0	0	0	3	6	1
297	1	1	1	0	3	2	2	2	2.10079	2	3	3	3	2.84294	3	4	4	3	3	3	4	5	1.50846	0	3	2	0.097681	968	1	0	0	0	2	2	1
298	1	3	4	2	1	3	3	3	2	3	1	4	1	3	3	2	3	3	3	4	4	5	1	0	4	1	0.097233	986	0	1	0	0	3	5	3
301	1	1	4	0	1	4	5	2	3	2	2	4	1	2	2	4	4	2	4	4	4	4	1	0	4	3	0.548188	1126	1	0	0	0	5	5	1
303	1	1	10	7	2	3	2	3	2	3	2	2	1	3	3	4	4	3	3	3	4	4	1	3	4	2	0.21861	973	1	0	0	0	3	7	7
304	1	-9999	6	2	2.20204	2.55917	2.54494	2.59004	2.32992	2.4266	1.4803	2.69816	1	4	2.74628	3	3	3	5	4	4	5	1.57477	1.40871	4.03383	3	0.62369	978	-9999	-9999	-9999	-9999	-9999	7	3
308	1	1	10	2	1	2	2	2	2	3	2	4	3	3	3	4	4	4	3	4	4	5	1	4	4	3	0.144319	886	1	0	0	0	4	7	3
310	1	3	5	0	3	3	2	2	2	3	1	2	2	4	3	5	3	5	4	4	4	5	3	5	5	2	0.124019	944	0	1	0	1	4	6	1
311	1	-9999	3	1	2	2	2	2	1	4	2	3	1	4	4	4	4	3	3	3	4	4	1.74382	5	3	1	0.131078	1024	-9999	-9999	-9999	0	3	4	2
312	1	1	5	2	3	3	3	2	3	1	1	3	1	3	3	3	3.14495	2.83659	2	3	3	5	1	0	5	2	0.074698	991	1	0	0	0	4	6	3
315	1	1	7	0	1	2	5	3	3	1	1	1	1	2	3	2	2.51208	2	2	2	4	4	1.50846	0	4	1	0.192362	880	1	0	0	0	3	7	1
316	1	-9999	8	1	2	2	2	1	2	4	1	3	3	3	3	3.63561	3	4	4	4	4	4	1	5	4	3	0.245918	1062	-9999	-9999	-9999	0	3	7	2
317	1	1	2	0	3	2	3	2	2	3	1	4	3	3	3	4	3	4	3	3	3	4	3	0	5	2	0.379181	900	1	0	0	0	5	3	1
322	1	3	4	2	3	2	2	2	2.10079	4	3	4	3	3	3	3	4	3	3	3	4	4	1.50846	0	4	1	0.2481	1006	0	1	0	0	3	5	3
323	1	3	6	3	1	2	2	2	1	3	2	3	2	3	3	4	4	3	2	4	4	5	1	3	3	1	0.107551	954	0	1	0	1	3	7	4
329	2	1	10	3	1	2	1	2	2	4	4	4	4	4	3	3	3	2.79103	3	3	3	4	3	0	4	3	0.240877	983	1	0	0	1	4	7	4
337	1	3	2	1	2	3	5	2	3	4	2	4	2	3	3	3	3.18787	3	3	3	3	4	1	5	4	2	0.235276	1053	0	1	0	1	4	3	2
338	1	3	10	6	4	2	5	2	3	4	1	1	1	2	2	4	4	3	2	4	4	5	1	5	4	2	0.086658	953	0	1	0	0	3	7	7
347	1	3	10	3	2	2	3	2	2	4	2	4	4	3	2	4	4	4	3	4	4	5	1	0	4	2	0.157558	1017	0	1	0	1	3	7	4
348	1	1	1	0	2	4	4	3	3	2	1	1	1	4	3	3	4	3	2	4	4	5	3	4	4	2	0.10495	974	1	0	0	0	4	2	1
351	1	2	2	2	4	4	5	4	3	1	1	4	1	3	2	5	4	1	3	3	3	5	1	1	4	2	0.186848	981	0	0	0	0	4	3	3
352	1	1	10	0	2.20204	2.55917	2.54494	2.59004	2.32992	3.14778	2.09632	3.39276	2.52874	2	3	4	3.68827	3.33221	3	4	4	5	1	0	4	2	0.090253	924	1	0	0	0	4	7	1
353	1	1	8	7	2	1	2	1	2	5	4	5	4	4	2	5	4	4	4	3	3	5	3	5	4	3	0.129461	-9	1	0	0	1	5	7	7
358	1	3	9	4	2	2	2	2	2	3	3	4	3	4	4	5	5	3	2	3	4	4	1	5	3	2	0.125984	970	0	1	0	0	4	7	5
360	1	1	2	0	4	5	3	2	2	3	1	3	3	3	3	4	4	4	3	3	4	4	1.50846	0	3	3	0.163139	1018	1	0	0	0	4	3	1
361	1	1	10	5	2	2	2	2	3	3	2	3	3	3	3	4	4	4	3	4	4	5	1	0	4	2	0.118706	986	1	0	0	0	4	7	6
362	1	1	6	8	2	2	3	3	2	4	3	3	2.78923	2	2	3	2	2	4	3	4	4	1	0	3	3	0.383181	1057	1	0	0	0	5	7	7
364	1	2	4	2	3	3	3	3	3	1	1	2	2	1	2	4	3.60101	3	3	3	3	5	1	0	4	2	0.110704	916	0	0	0	0	2	5	3
365	1	1	3	0	2	2	3	3	3	4	2	4	3	3	3	4	4	4	3	3	3	5	1	0	4	3	0.108219	1002	1	0	0	0	5	4	1
367	1	3	0	0	2	2	1	1.92706	1	4	2.55423	4	3	2.84294	3	3.04679	2.94454	2	3	2.27027	2	3.64224	3	0	3	1	0.151172	915	0	1	0	0	2	1	1
368	1	1	3	2	1	2	3	3	3	2	1	2	1.79492	1	1	2	2	2	2	4	4	5	1	0	4	2	0.09725	1028	1	0	0	1	3	4	3
373	2	1	3	2	2	1	2	2	2	3	2	4	3	2	3	4	3.86367	4	3	3	4	5	1	0	4	2	0.327913	1057	1	0	0	0	3	4	3
375	1	2	3	0	2	3	3	3	3	1	1.25679	2	3	2	2	3	3	3	2	4	3	4	1	0	3	2	0.263708	950	0	0	0	0	3	4	1
376	1	3	7	2	2	2	4	2	3	3	2	4	1	2	3	4	3	2	3	4	4	5	1	0	4	2	0.226306	1105	0	1	0	1	5	7	3
378	2	1	5	2	4	2	1	2	1	4	2	4	2	3	3	4	3.86367	4	3	4	4	4	1	5	4	2	0.165211	1082	1	0	0	0	4	6	3
380	1	3	0	0	5	4	5	4	3	1	1	1	3	2	3	1	1	1	2	3	3	3	1.64967	3	4	1	0.249524	1084	0	1	0	0	3	1	1
381	1	-9999	0	0	2	2	3	2	3	3	1	4	1	2	2	3	3	2.79103	1	1	1	4	1	0	1	1	0.131645	927	-9999	-9999	-9999	0	2	1	1
383	1	4	10	6	3	3	3	3	2	3	3	3	2.60568	4	4	3	3	3	3	3	3	4	3	0	4	3	0.264458	1127	0	0	1	0	5	7	7
384	1	-9999	5	1	2	3	3	3	3	4	2	4	3	4	3	4	4	4	3	4	4	5	3	0	4	3	0.117272	924	-9999	-9999	-9999	0	2	6	2
387	1	5	8	4	2	2	2	1	2.01722	4	3	5	4	4	3	5	4	3	3	2	3	2	3	3	4	3	0.15624	1045	0	0	1	1	3	7	5
388	1	3	5	4	3	3	2	2	2	5	4	5	2	3	2	4	5	4	4	4	4	4	1	4	4	2	0.493212	1067	0	1	0	1	4	6	5
390	1	-9999	5	1	2	3	3	3	2	4	4	4	2	4	4	5	4	4	5	4	4	5	1.50846	0	5	3	0.62369	978	-9999	-9999	-9999	-9999	-9999	6	2
392	1	3	0	0	2	2	3	2	3	2	2	1	1	2.15515	2	4	4	3.43019	3	4	4	5	1	0	4	3	0.263708	950	0	1	0	0	4	1	1
398	2	-9999	6	6	2	3	2	3	2	4	3	4	3.00155	1.46736	1	3	4	1	4	4	4	5	1	0	4	1	0.324351	1070	-9999	-9999	-9999	0	-9999	7	7
400	1	1	3	0	2	3	3	1	2	4	2	4	1	2	2	3	4	4	3	3	4	4	1.74382	5	4	2	0.094776	984	1	0	0	1	5	4	1
402	1	3	0	0	2	3	3	2	3	2	1	1	1	2.15515	2	4	1	3	3	3	4	5	1	0	3	1	0.393077	988	0	1	0	0	3	1	1
404	1	1	7	7	5	5	5	5	2	4	5	5	2	2	1	3.58952	3.46525	3.12877	3	3	2	4	3	0	3	1	0.375998	1021	1	0	0	1	6	7	7
407	1	3	0	0	3.46516	4.27532	5	5	3.29961	1	2	2	1.81882	4	4	4	4	4	5	1	1	1	1.50846	0	3	1	0.344357	998	0	1	0	0	5	1	1
418	1	1	10	4	2	2	4	2	3	2	2	3	2	1	2	2	2	1	2	4	4	5	1	3	4	3	0.218844	962	1	0	0	0	4	7	5
420	1	1	1	1	2	3	1	4	2	3	1	4	2	4	3	4	3	2	3	3	3	4	3	5	5	2	0.303789	1065	1	0	0	1	5	2	2
423	1	3	0	0	1	2	2	2	3	4	1	5	1	2.84294	3	3.58952	3.46525	3.12877	2	2	3	5	1	0	4	2	0.162502	976	0	1	0	0	2	1	1
424	1	2	6	0	2	2	2	2	3	4	1	4	1	2	2	4	3	2	3	4	4	5	1.74382	5	4	4	0.119828	1070	0	0	0	0	2	7	1
425	1	3	0	0	2	2	2	3	2	4	3	5	3	4	3	4	4	4	3	3	4	4	3	0	5	2	0.233803	1071	0	1	0	0	4	1	1
431	1	3	0	0	1	2	2	1	2	4	1	4	2	3	4	3	3	3	3	4	4	5	1	0	4	3	0.110142	1034	0	1	0	0	4	1	1
432	1	3	2	0	1	3	2	2	3	4	1	3	2	4	3	4	4	4	3	3	4	5	3	4	4	3	0.237792	1072	0	1	0	0	4	3	1
435	1	3	0	0	2	3	5	5	3	2	1	2	1	3	2	4	2	3	3	4	4	5	1	0	3	1	0.15009	887	0	1	0	0	3	1	1
436	1	3	5	5	2	2	2	2	2	4	1	4	2	3	2	4	4	3	4	4	4	4	1	0	5	2	0.179044	1051	0	1	0	0	4	6	6
438	1	1	4	0	2	3	2	2	3	1	1	4	2	3	3	4	4	3	2	4	3	5	3	0	4	3	0.548832	1008	1	0	0	0	4	5	1
439	1	1	7	1	2	3	3	3	2	4	2	4	3	3	3	4	4	3	3	3	3	4	1	0	4	3	0.44357	1024	1	0	0	1	4	7	2
440	1	1	0	0	2	2	3	4	2	3	3	3	3	2	2	3	2	2	3	4	4	5	1	0	4	2	0.18327	1051	1	0	0	1	3	1	1
441	1	3	4	4	3	5	4	3	3	2	1	2	1	3	3	4	3.60101	3	3	3	2	4	1	0	3	2	0.118911	935	0	1	0	0	3	5	5
442	1	3	5	5	2	2	3	3	3	3	2	3	1	3	2	5	4	4	3	4	4	5	1	5	5	2	0.104198	966	0	1	0	0	4	6	6
443	1	4	0	0	1	1	1	1	1	5	5	5	1	4	4	5	5	5	5	4	4	5	3	5	3	1	0.134909	971	0	0	1	0	3	1	1
444	1	3	3	2	1	2	4	1	3	4	1	3	3	4	4	3	5	4	2	3	3	3	3	3	4	2	0.386063	1101	0	1	0	1	3	4	3
445	1	2	3	1	2	1	1	2	2	4	3	4	4	3	3	5	5	4	4	4	4	4	3	0	4	2	0.105133	974	0	0	0	1	2	4	2
446	2	1	2	0	3	3	3	3	3	3	2	3	2	3	3	4	3.60101	3	3	4	4	5	3	0	4	2	0.102673	982	1	0	0	0	4	3	1
447	1	3	10	10	1	1	1	1	2	5	1	4	5	4	4	5	5	4	4	4	4	5	3	5	5	3	0.143186	1041	0	1	0	0	4	7	7
448	1	1	5	2	1	1	2	1	1	5	3	4	3	3	3	5	5	4	4	3	4	4	3	0	4	2	0.493212	1067	1	0	0	1	5	6	3
449	1	1	9	2	2	3	2	1	3	4	3	4	4	2	2	4	4	2	2	4	4	5	1	5	4	3	0.178039	1069	1	0	0	0	3	7	3
450	1	3	6	2	2	2	2	2	2	4	4	4	4	1	2	4	4	4	3	3	4	5	3	0	2	3	0.349091	1017	0	1	0	0	2	7	3
453	1	1	10	1	5	4	2	2	3	1	1	1	1	3	2	2	4	1	3	2	3	5	1	0	4	2	0.474839	969	1	0	0	0	3	7	2
454	1	1	10	2	1	1	5	5	3	2	2	5	3	4	4	5	5	4.06935	4	4	4	5	1	5	4	3	0.336138	1068	1	0	0	1	4	7	3
455	1	1	6	4	1	1	1	1	1	5	4	3	2	4	3	4	4	4	3	2.54665	2.86146	3	1.50846	0	2	1	0.086658	953	1	0	0	0	5	7	5
456	1	1	2	2	2	3	5	3	3	2	1	1	3	3	3	3	3	3	3	3	4	5	1	0	4	3	0.435354	1022	1	0	0	0	4	3	3
462	1	1	4	1	1	2	2	3	2.16337	1	1	4	3	2	1	4	4	1	2	3.60203	3.7275	5	1.50846	0	4	1.6037	0.112799	1044	1	0	0	0	3	5	2
471	1	1	0	0	1	3	3	1	1	5	1	1	1	1	2	4	3	1	3	1	1	5	1	0	1	1	0.111639	1002	1	0	0	0	3	1	1
472	1	1	1	0	2	2	2	3	3	4	3	4	1	2.84294	3	4	3	4	3	4	4	5	1	0	4	1	0.184663	991	1	0	0	0	5	2	1
473	2	1	3	1	1	1	1	1	1	4	3	4	4	2	3	4	4	4	4	2	4	4	3	0	4	2	0.336138	1068	1	0	0	0	4	4	2
474	1	1	4	0	5	5	5	5	3	3	1	3	3	3	4	4	4	4	4	4	4	5	1	0	5	4	0.411563	983	1	0	0	1	6	5	1
475	1	1	10	10	1	4	4	2	2	4	1	1	1	2	3	4	4	4	3	3	4	4	1.74382	5	5	2.53591	0.151264	949	1	0	0	0	4	7	7
477	1	1	10	10	2	2	2	2	2	4	1	4	4	3	3	3	3	3	3	2	3	2	1	0	3	1	0.096138	1006	1	0	0	1	3	7	7
478	1	1	2	0	4	2	1	1	1	4	4	4	4	3	3	4	3.86367	4	4	3	3	4	3	3	4	2	0.139344	996	1	0	0	0	5	3	1
479	1	1	2	2	2	3	5	2	3	3	1	1	1	4	4	4	3.60101	3	3	4	4	5	1	0	4	4	0.344357	998	1	0	0	1	6	3	3
480	1	3	0	0	2	2	3	3	3	3	2	3	1	2	2	3	3	3	3	4	4	5	1	0	4	3	0.186848	981	0	1	0	0	3	1	1
482	1	5	0	0	3	3	3	3	3	3	1	2.93794	1	2.15515	2	3.58952	3.46525	3.12877	2	1	3	4	1	0	1	1	0.174335	1003	0	0	1	0	2	1	1
486	1	3	0	0	5	5	5	2	3	1	1	1	1	3	3	2	3	3	3	4	4	5	1	0	3	2	0.17951	1057	0	1	0	0	3	1	1
488	1	1	8	7	2	1	2	2	2	3	4	4	4	2.15515	2	3	4	3	4	3	3	4	3	0	3	4	0.298037	1071	1	0	0	1	5	7	7
489	2	-9999	0	0	4	2	2	3	2	3	2	3	3	3	4	4	3.86367	4	3	4	4	4	1.69675	4	4	2	0.103075	976	-9999	-9999	-9999	0	4	1	1
490	1	1	10	0	5	5	5	5	3	1	1	1	1	4	4	5	3	3	2	4	4	5	1	0	5	1	0.228949	984	1	0	0	0	6	7	1
492	1	-9999	5	2	3	2	1	4	2	4	1	2	2	4	4	4	4	4	2	3	3	5	1	0	4	2	0.444213	1056	-9999	-9999	-9999	0	2	6	3
494	1	3	0	0	1	1	1	1	2	2	2	3	2	2	3	3	3	3	3	4	4	5	3	0	4	2	0.092062	1032	0	1	0	1	3	1	1
497	1	3	4	4	4	4	4	2	3	2	2	3	3	1.46736	1	5	5	5	4	4	4	5	1	0	4	2	0.476119	960	0	1	0	0	4	5	5
502	1	5	7	1	2	2	2	2	2	4	4	4	1	3	3	4	4	3	4	4	4	5	1	0	4	3	0.104875	954	0	0	1	0	4	7	2
503	1	3	6	0	4	3	4	2	3	1	1	3	1	2	3	4	4	1	3	4	4	5	1	3	4	3	0.145914	1114	0	1	0	0	3	7	1
504	1	3	6	6	1	4	3	2	2	4	2	2	2	2	2	4	4	3	3	4	4	5	1	4	4	2	0.263708	950	0	1	0	0	3	7	7
505	1	1	7	4	4	4	4	4	3	1	1	1	1	2	2	4	2	3	2	4	4	5	1.50846	0	3	2	0.115407	894	1	0	0	0	3	7	5
507	1	1	2	2	1	4	1	2	1	4	2	4	1	3	2	4	4	2	3	3	3	4	1	0	3	1	0.12434	1045	1	0	0	0	4	3	3
508	1	3	0	0	2	3	3	4	3	2	1	3	2	1	2	2	1	2	2	4	4	5	1	5	4	2	0.2481	1006	0	1	0	0	4	1	1
513	2	5	10	0	1.9372	2.24603	2.21957	2	2.17172	3	2.23143	4	3	2.15515	2	3.52761	3.40585	3	4	2.54665	2.86146	3	1.50846	0	4	2.21256	0.076741	891	0	0	1	0	3	7	1
518	2	1	7	7	1	5	2	2	3	4	1	2	1	2.15515	2	3	1	3	3	4	4	5	3	3	4	3	0.258259	1099	1	0	0	1	3	7	7
519	1	1	5	5	2	2	4	2	2	2	2	2	3	2	2	2	2	2	3	2	2	4	1	3	4	2	0.541932	1002	1	0	0	0	4	6	6
520	1	3	6	0	2	3	4	4	2	4	1	4	2	2.84294	3	4	2	2	1	4	4	5	1	5	4	2	0.739554	935	0	1	0	0	2	7	1
521	2	3	2	1	2	3	2	4	3	3	1	4	3	2.15515	2	4	4	4	2	3	4	5	1	0	4	2	0.45264	1060	0	1	0	0	3	3	2
522	2	1	10	6	2	2	2	4	3	3	3	4	5	2	2	3	3	3	3	4	4	5	1	0	4	3	0.541932	1002	1	0	0	0	3	7	7
524	2	-9999	1	0	3	3	4	4	3	2	1	3	1	2	2	3	3	3	3	3	3	4	1	0	3	1	0.113359	1040	-9999	-9999	-9999	0	2	2	1
530	2	3	4	2	1	1	1	1	1	5	3	5	2	3	3	4	4	4	3	4	4	5	3	0	2	1	0.108715	1061	0	1	0	1	2	5	3
532	2	1	4	0	5	2	1	2	3	4	4	5	3	4	4	4	4	4	3	1	4	3	3	5	4	2	0.196552	1041	1	0	0	1	4	5	1
536	2	1	6	3	1	1	1	1	3	5	5	5	1	2	2	4	5	5	5	3	4	5	1	0	5	4	0.146924	1005	1	0	0	1	3	7	4
537	2	-9999	1	0	1	1	1	1	2	4	3	4	3	3	3	4	3	3	3	4	4	5	1	0	4	2	0.286046	1044	-9999	-9999	-9999	1	4	2	1
538	1	1	0	0	3	5	5	5	3	1	1	1	1	2.84294	3	3	1	2	3	3	3	5	1	0	3	1	0.132868	1013	1	0	0	0	3	1	1
544	1	1	2	1	5	5	5	5	3	4	1	3	1	3	2	2	4	2	2	3	4	5	1	4	4	2	0.45264	1060	1	0	0	0	3	3	2
546	1	1	0	0	3	3	3	3	3	3	2	3	3	1	1	2	3	2	2	1	1	3	1	2	2	1	0.266968	996	1	0	0	0	2	1	1
547	2	5	1	1	4	4	4	4	3	2	1	3	3	2	3	3	2	2.47671	2	3	4	4	1	0	4	1	0.14083	995	0	0	1	0	-9999	2	2
548	2	1	1	0	3	3	3	3	2.52265	2	2	3	3	3	3	5	3	3	4	4	4	5	3	0	2	2	0.084939	979	1	0	0	0	4	2	1
550	1	3	4	1	3	3	3	1	3	3	1	4	1	4	4	4	4	5	3	4	4	5	1	5	4	1	0.07125	923	0	1	0	0	2	5	2
555	2	-9999	0	0	5	5	5	5	3	2	1	3	1	2.15515	2	1	1.83628	1	3	4	3	5	1	0	3	1	0.101109	1042	-9999	-9999	-9999	0	3	1	1
556	1	3	10	10	2	2	3	3	2	3	1	3	2	3	3	4	4	3	3	4	4	5	1	0	4	3	0.117863	977	0	1	0	0	4	7	7
559	1	1	7	5	3	4	4	3	3	2	1	1	1	3	3	4	4	4	3	4	4	5	1.74382	5	4	3	0.127375	961	1	0	0	1	4	7	6
560	1	2	1	0	3	2	2	2	2	2	3	4	1	3	2	3	4	4	3	4	4	5	1	5	2	2	0.098967	1098	0	0	0	0	2	2	1
561	2	1	6	5	2.20204	2.55917	2.54494	2.59004	2.32992	3	3	3	2.60568	1	2	2	2	2	3	3	3	3	1	0	2	1.47493	0.108836	957	1	0	0	0	2	7	6
563	2	1	4	0	1	1	1	2	3	5	1	5	4	2	2	5	5	5	2	4	4	5	3	0	3	3	0.105133	974	1	0	0	0	4	5	1
567	2	1	8	2	1	1	2	1	2	4	2	5	3	3	3	5	4	3	3	3	4	4	3	0	4	3	0.094261	918	1	0	0	1	4	7	3
571	2	1	5	2	1	1	1	1	1	4	3	4	3	3	2	4	4	4	2	3	4	4	1	4	2	2	0.284797	1065	1	0	0	1	3	6	3
572	2	1	10	2	2	3	1	2	1	4	4	5	2	2	3	4	5	2	4	3	2	2	3	3	4	2	0.303006	1042	1	0	0	1	4	7	3
574	1	1	3	3	4	2	3	3	3	3	3	3	1	1	1	4	4	5	1	4	4	5	1	0	4	2	0.146924	1005	1	0	0	1	2	4	4
581	1	1	2	1	2	2	2	2	2	4	1	4	3	3	3	3	3	4	3	3	4	4	1	0	4	1	0.203525	962	1	0	0	0	3	3	2
582	1	1	5	0	2	3	3	3	3	3	2	3	3	3	3	3	3	3	3	3	3	4	1	0	3	2	0.33886	977	1	0	0	0	4	6	1
590	2	1	2	1	1	3	1	1	2	3	1	4	1	3.53072	4	5	5	4	4	3	4	5	1	0	2	4	0.092119	770	1	0	0	0	3	3	2
593	1	2	2	0	2	4	3	2	3	2	2	3	4	3	3	4	4	3	3	3	3	4	3	0	3	2	0.261895	1089	0	0	0	1	3	3	1
594	1	1	10	5	2	5	5	3	3	1	1	2	1	3	3	3.93048	5	2	1	2	2	1	1	0	4	3	0.193163	943	1	0	0	0	4	7	6
595	1	1	7	7	2	3	3	1	2	5	4	5	3	2.15515	2	5	5	5	3	2	4	4	1	4	4	2	0.522784	964	1	0	0	1	4	7	7
599	1	1	3	0	1	2	2	4	3	3	2	3	1	2.15515	2	3	3	4	3	3	3	4	1	0	4	1	0.121126	1108	1	0	0	0	4	4	1
602	1	1	5	5	2.20204	2.55917	2.54494	2.59004	2.32992	3.14778	2.09632	3.39276	2.52874	2.66857	2.74649	3.58952	3.46525	3.12877	2	3.25224	3.44046	4.33713	1.50846	0	3.37171	1.81329	0.141438	878	1	0	0	0	-9999	6	6
608	2	1	2	0	1	1	1	2	1	4	4	5	1	2	3	3	3	2	2	1	3	4	1	0	1	1	0.345045	1036	1	0	0	1	2	3	1
613	2	2	10	2	3	3	3	3	2	2	1	3	3	2.84294	3	3	4	3	3	4	4	5	1	0	2	3	0.466042	1056	0	0	0	0	3	7	3
618	2	1	0	0	2	2	2	2	2	3	2	2	3	2	3	3	3	3	3	2	2	3	1	0	3	3	0.146924	1005	1	0	0	1	4	1	1
620	2	3	10	10	3	3	3	3	3	3	3	3	2	1	2	3	3	4	3	1	1	3	1.50846	0	3	3	0.105948	994	0	1	0	0	4	7	7
621	1	1	8	4	2	2	2	4	3	4	1	3	4	2	3	5	4	4	3	4	4	5	3	0	4	1	0.096958	973	1	0	0	0	3	7	5
627	1	1	2	1	2	3	3	3	3	3	1	2	1	2	2	3	2.92521	2	2	4	3	5	1	0	4	3	0.112732	931	1	0	0	-9999	4	3	2
628	1	1	10	6	3	3	2	5	2	5	2	4	3	3	3	3	4	3	3	3	4	3	1	5	3	2	0.695515	852	1	0	0	0	4	7	7
630	2	1	2	0	3	2	2	3	2.17737	4	3	3	2	3	3	3.58952	3.46525	3.12877	3	3	3	4	1	0	2	1	0.214171	1024	1	0	0	1	3	3	1
631	2	1	2	1	4	4	4	5	3	1	1	2	1	1.46736	1	4	2	1	1	4	4	5	1	0	3	3	0.559808	874	1	0	0	0	3	3	2
632	1	3	10	10	2	2	1	2	1	5	2	4	2	4	4	4	4	4	5	3	4	4	1	3	4	2	0.539956	941	0	1	0	0	3	7	7
633	1	3	0	0	3	4	3	2	3	4	3	4	2	4	4	3	3	3	3	4	4	5	3	2	4	2	0.36175	1081	0	1	0	1	5	1	1
634	2	1	3	0	1	2	1	2	1	4	3	4	3	3	3	4	3	4	4	4	3	4	3	0	4	3	0.2095	1024	1	0	0	1	5	4	1
636	1	3	5	3	1	1	2	1	2	3	4	4	3	3	3	4	4	4	4	3	4	4	3	0	4	3	0.543113	887	0	1	0	0	3	6	4
638	1	1	3	2	1	3	4	3	2	3	1	4	4	3	3	4	4	3	4	4	4	5	1.50846	0	4	3	0.129812	1101	1	0	0	0	5	4	3
642	2	2	8	5	2	3	3	3	3	3	3	3	3	2.84294	3	3.89493	4	3.39606	2	4	3	5	1	0	3	1.83678	0.730982	976	0	0	0	0	3	7	6
645	1	-9999	5	2	1	2	1	2	2	3	2	3	3	3	3	3	3	3	3	3	4	4	1.69675	4	3	3	0.559808	874	-9999	-9999	-9999	0	2	6	3
649	2	3	3	1	1	1	1	1	2	3	2	4	3	2	3	4	4	4	3	4	4	5	3	0	3	2	0.391911	894	0	1	0	1	4	4	2
651	2	3	2	0	3	2	2	2	2	4	2	4	3	3	3	5	4	3	3	3	4	5	1	5	4	2	0.111875	970	0	1	0	0	4	3	1
653	1	1	2	2	3	4	5	4	3	2	2	3	2	3	2	4	4	4	2	4	4	5	1	0	4	1	0.421638	1112	1	0	0	0	4	3	3
655	2	1	8	10	4	4	4	4	3	3	3	3	2	4	4	4	4	4	5	2	2	2	1.50846	0	4	2	0.09202	1058	1	0	0	0	4	7	7
656	2	1	0	1	2	2	3	1	3	2	1	3	3	3	3	4	4	4	3	3	3	4	1	0	2	2	0.067216	1022	1	0	0	0	2	1	2
662	2	3	8	8	4	2	1	1	2	4	3	4	3	3	3	4	3	3	3	4	4	4	3	4	4	2	0.100172	965	0	1	0	1	4	7	7
663	1	1	7	7	3	3	2	2	2.1974	3.3701	2.28623	3.60688	3	3	3	4	4	4	3	4	4	5	1.50846	0	3	2	0.541932	1002	1	0	0	1	3	7	7
664	2	3	5	1	2	2	2	3	1	5	2	5	2	3	3	5	5	4	4	4	4	5	3	3	4	1	0.400337	1017	0	1	0	0	3	6	2
670	1	3	0	0	4	2	1	1	2	4	2	5	3	3	4	4	4	5	5	4	4	5	1	5	5	2	0.109635	1022	0	1	0	0	4	1	1
673	2	5	2	2	2	3	4	3	3	2	1	3	3	3	3	4	3	4	3	3	4	4	1	5	4	3	0.097776	1024	0	0	1	0	4	3	3
674	2	1	7	1	1	2	2	3	1	4	4	4	4	3	3	3	4	2	3	4	4	4	3	0	4	2	0.522078	908	1	0	0	1	4	7	2
676	1	2	5	5	2	4	3	4	3	1	1	3	1	3	3	4	3	3	3	3	3	4	1	0	4	2	0.096138	1006	0	0	0	0	2	6	6
677	2	2	0	0	2	1	2	3	2.07376	3	2	4	4	3	4	3	3.14495	2.83659	3	3	3	4	3	0	3	2	0.116723	924	0	0	0	1	3	1	1
679	1	3	3	3	2	2	2	2	3	2	1	4	3	3	3	4	3.33835	2	3	4	4	5	1	0	3	3	0.24884	967	0	1	0	0	3	4	4
680	2	-9999	1	0	4	4	5	3	3	2	2	2	2	2.15515	2	2	2	3	2	4	4	5	1	5	3	3	0.07961	960	-9999	-9999	-9999	0	3	2	1
685	1	3	4	0	2	2	1	2	3	5	1	1	5	4	4	4	4	4	3	4	4	5	3	0	4	3	0.258649	1109	0	1	0	1	4	5	1
688	1	3	5	4	3	3	3	3	3	3	2	3	2	3	3	4	4	3	3	3	4	4	1	0	3	2	0.1558	967	0	1	0	0	2	6	5
689	1	1	10	2	2	5	5	5	3	1	1	1	2	2	3	2	2	1	2	4	4	5	1.69675	4	4	2	0.266968	996	1	0	0	1	4	7	3
691	2	4	3	2	4	1	1	2	1.76251	4	2	4	2	3	3	4	3.68827	3.33221	3	4	4	4	3	5	4	2	0.182456	1046	0	0	1	0	5	4	3
693	1	1	10	2	1	2	1	1	1	4	4	5	4	4	4	5	5	3	4	3	4	3	3	4	3	1	0.258649	1109	1	0	0	1	3	7	3
694	2	1	3	0	2	2	2	4	2	3	2	4	2	2	3	4	4	3	3	4	4	4	3	0	4	2	0.142197	982	1	0	0	1	5	4	1
697	1	5	5	2	1	3.24513	5	3	3	1	1	1	3	2.71843	2.81897	4	2	3	3	3.74916	4	5	1	0	3	1	0.09042	941	0	0	1	0	4	6	3
699	1	3	10	10	2	4	3	3	3	3	1	1	4	2	3	3	3	1	3	2	4	5	3	4	4	1	0.320575	1079	0	1	0	0	4	7	7
701	2	4	4	2	1	2	3	2	2	4	5	5	3	2	2	4	5	4	4	2	3	4	1	4	4	2	0.444938	1054	0	0	1	1	4	5	3
703	1	1	0	0	1	3	2	3	2	4	1	4	1	3	3	5	4	4	4	4	4	5	3	4	4	3	0.121	917	1	0	0	0	4	1	1
704	2	1	3	2	1	1	1	1	1	5	5	5	5	1	2	2	2	2	2	1	2	2	1	0	4	2	0.160969	1041	1	0	0	1	2	4	3
705	1	3	0	0	5	5	5	5	3	1	1	2	1	4	4	5	4.27681	4	5	4	4	5	1	5	3	1	0.116672	920	0	1	0	0	3	1	1
706	1	3	3	1	3	4	4	4	3	2	1	2	1	2	3	4	4	3	2	3	3	4	1	3	4	3	0.101501	913	0	1	0	0	3	4	2
708	1	1	10	3	2	3	2	2	2	4	2	2	3	3	3	2	3	3	3	2	3	5	1	0	4	2	0.157728	947	1	0	0	0	4	7	4
709	2	3	0	0	4	4	1	1	2	2	1	2	3	4	4	4	3.68827	3.33221	3	4	4	5	1	0	1	1	0.11392	930	0	1	0	0	3	1	1
710	2	5	7	2	1	2	1	2	1	5	2	5	4	2	2	4	5	3	2	4	4	3	1.50846	0	4	1	0.434712	985	0	0	1	0	1	7	3
711	2	1	2	2	2	5	1	2	3	2	1	2	1	3	3	5	5	5	5	4	4	5	1	5	5	3	0.09601	1064	1	0	0	1	5	3	3
714	1	1	10	5	2	2	3	3	2	4	2	4	2	4	4	4	4	4	3	4	4	5	3	5	4	3	0.133199	1040	1	0	0	1	4	7	6
716	2	3	7	4	3	4	5	4	3	1	1	1	3	2	1	1	1	2	2	4	4	5	1	5	3	3	0.306411	1059	0	1	0	0	3	7	5
717	2	5	3	0	2	3	3	4	3	3	2	4	3	2.15515	2	3	4	4	5	3	3	4	1	0	4	2	0.135314	991	0	0	1	0	2	4	1
718	2	1	10	2	2	3	4	3	3	2	1	2	5	2	2	2	2	2	3	4	4	5	1	3	5	2	0.243628	985	1	0	0	1	3	7	3
720	1	1	5	1	1	3	3	1	3	4	1	4	2	4	3	4	3.60101	3	3	4	4	5	1	3	4	2	0.216019	1059	1	0	0	0	5	6	2
721	1	2	3	1	1	2	2	2	1	5	4	5	4	3	3	3	2	1	3	1	1	2	1	1	4	1	0.319512	1022	0	0	0	0	3	4	2
722	2	1	10	0	2.46331	2.9846	3.13604	2.96887	3	4	1	4	3	3	2.89166	4	4	4	4	4	3	5	1	0	4	2	0.135016	1028	1	0	0	1	4	7	1
723	2	2	0	0	3	4	3	4	3	1	1	1	1	2	1	5	4.27681	4	3	4	4	5	1	5	4	2	0.142834	974	0	0	0	-9999	3	1	1
724	2	5	1	0	4	4	5	4	3	1	1	1	1	4	3	4	3	3	2	3	4	5	1	0	4	1	0.128266	970	0	0	1	0	3	2	1
730	2	1	0	0	2	2	1	2	1	4	2	5	4	3	3	4	3.33835	2	4	3	4	5	3	0	4	2	0.146779	1071	1	0	0	1	4	1	1
733	2	1	3	3	4	4	4	5	3	4	1	4	3	3	3	4	3.68827	3.33221	3	3	4	5	1	0	4	1	0.156814	931	1	0	0	0	3	4	4
741	2	1	10	3	3	3	3	3	2	4	2	5	3	3	4	4	4	4	4	4	4	5	3	0	4	2	0.337233	1080	1	0	0	0	4	7	4
743	2	5	6	4	2	3	3	3	2	3	3	2	3	3	3	4	3	3	3	4	4	5	1	0	4	3	0.192081	1099	0	0	1	0	3	7	5
744	1	1	8	4	2	3	3	3	3	3	2	4	2	3	4	4	3	4	3	3	3	5	3	0	5	2	0.65834	903	1	0	0	0	4	7	5
745	1	3	1	0	2	3	4	3	3	1	1	2	1	1	1	4	3	1	2	4	4	5	1	0	4	2	0.493212	1067	0	1	0	0	3	2	1
746	1	3	3	2	1	2	4	2	2.58414	2	1	1	1	3	3	4	4	2	3	3	4	5	1	5	4	1	0.096188	913	0	1	0	0	4	4	3
749	2	1	3	0	3	2	3	4	2	2	1	2	3	2.84294	3	3	3	3	3	3	3	4	1	0	3	1	0.266985	770	1	0	0	0	4	4	1
754	2	1	2	0	3	4	5	3	3	1	1	1	2	2	2	3	2	2	2	3	4	5	1	0	3	1	0.434712	985	1	0	0	0	2	3	1
757	2	1	10	10	2	2	2	2	3	3	1	4	3	1	2	3	4	3	2	4	4	5	1	5	4	1	0.25156	1075	1	0	0	0	3	7	7
760	2	-9999	0	0	4	2	2	3	2	3	1	4	4	2.84294	3	4	3	2	3	3	3	4	1	5	3	1	0.167402	949	-9999	-9999	-9999	0	3	1	1
761	2	5	0	0	2	2	3	2	3	3	3	4	3	2	3	4	3.60101	3	4	3	4	4	1.50846	0	4	3	0.259711	1046	0	0	1	0	4	1	1
767	2	5	6	5	2	5	5	4	3	3	1	3	3	1	2	3	3	2	2	3	3	5	1	0	2	1	0.077285	956	0	0	1	0	2	7	6
768	1	4	8	2	4	3	2	4	1	3	4	4	2	2.15515	2	1	3	3	2	3	3	3	1	0	4	1	0.178796	963	0	0	1	0	3	7	3
769	2	3	5	5	1	3	4	2	3	3	2	3	3	2	2	4	4	1	3	3	4	5	1	5	2	2	0.094927	953	0	1	0	0	3	6	6
771	1	3	6	2	1	3	2	2	2.18341	3	1	3	1	3	3	3	2.92521	2	3	4	4	5	3	0	4	2	0.108836	957	0	1	0	0	4	7	3
772	1	4	2	0	2	2	2	2	2	4	4	4	3	3	3	4	3	3	3	4	3	4	1	0	4	2	0.316035	1088	0	0	1	0	3	3	1
775	2	1	0	0	2	2	4	2	3	2	2	4	3	3	2	4	1	4	3	4	4	5	1	0	3	2	0.219162	1082	1	0	0	1	4	1	1
776	2	2	8	4	1	1	1	1	2	4	2	5	3	3	3	4	4	4	3	3	3	4	3	3	4	2	0.216019	1059	0	0	0	1	3	7	5
778	2	3	3	3	2	1	3	4	3	1	1	3	3	2.84294	3	4	3.68827	3.33221	3	4	4	5	1	0	4	2	0.101501	913	0	1	0	0	4	4	4
780	1	3	8	8	1	4	3	4	2	4	1	3	3	3	3	3	4	2	3	4	4	4	1	0	4	1	0.443683	996	0	1	0	0	4	7	7
786	2	4	3	1	3	3	3	3	1	4	3	4	3	3	3	4	3	3	3	1	2	2	3	0	4	1	0.312887	1001	0	0	1	0	4	4	2
788	2	-9999	3	1	2	2	1	3	3	2	1	3	1	2.15515	2	4	3	3	3	4	4	5	1	0	2	1	0.236106	1036	-9999	-9999	-9999	0	1	4	2
794	1	1	4	0	2	2	2	2	2	4	2	4	3	3	3	3	4	2	4	2	3	4	1.50846	0	4	3	0.349953	1043	1	0	0	0	4	5	1
798	2	1	4	0	2	2	2	2	2.09379	3.75518	2	4	5	4	4	5	4	4	3	4	4	5	1.69675	4	4	2.19704	0.124324	941	1	0	0	0	4	5	1
799	1	1	5	2	2	2	3	2	2	3	2	4	2	4	3	4	4	4	3	3	4	5	3	5	4	3	0.117863	977	1	0	0	0	3	6	3
801	1	1	7	0	3	3	2	3	3	2	2	3	2	3	3	2	3	3	2	3	3	4	1	0	3	2	0.119038	1018	1	0	0	0	3	7	1
805	2	5	10	2	4	5	5	5	3	1	1	1	1	1	1	1	1	1	1	2	1	5	1	0	4	1	0.686866	883	0	0	1	0	3	7	3
806	2	1	1	0	2	2	1	3	1	4	2	5	5	3	3	4	4	4	3	3	4	4	3	0	3	3	0.237812	1112	1	0	0	1	4	2	1
807	2	1	3	0	2	2	2	3	3	4	4	4	2	2	1	4	3	4	3	4	3	5	1	4	2	2	0.078156	903	1	0	0	0	4	4	1
808	2	5	0	0	3	2	4	3	3	3	3	4	1	2.15515	2	2	2.60164	2.34097	3	2	3	4	1	5	4	3	0.369867	1030	0	0	1	0	5	1	1
812	1	1	4	0	4	3	5	3	3	2	1	1	1	2	2	3	3	2.79103	3	4	4	5	1	4	4	3	0.092106	970	1	0	0	0	4	5	1
813	2	1	0	0	4	2	2	2	3	4	3	4	3	2.15515	2	3.58952	3.46525	3.12877	3	4	4	5	1	3	5	3	0.148315	916	1	0	0	0	5	1	1
815	2	1	0	0	2	3	2	3	3	4	2	5	2	2	2	4	4	4	4	3	4	5	3	0	5	2	0.45264	1060	1	0	0	1	5	1	1
817	2	3	2	1	3	2	2	2	3	3	2	4	2	3	3	4	3	4	4	3	4	4	1	0	4	2	0.101501	913	0	1	0	0	4	3	2
820	1	1	9	6	1	1	2	1	2	5	4	4	5	3	1	5	5	4	4	3	4	4	1	0	4	3	0.541932	1002	1	0	0	1	4	7	7
821	2	1	3	3	2	2	2	2	2	3	4	3	1	2.66857	2.74649	3	3	3	3	3	4	4	1	5	3	2.11866	0.124032	987	1	0	0	0	4	4	4
825	2	1	10	4	5	2	1	4	1	4	4	4	3	3	2	4	4	4	3	3	4	4	1	1	4	1	0.284797	1065	1	0	0	1	5	7	5
826	2	2	4	2	2	3	3	5	3	1	1	1	2	2.15515	2	3	2.92521	2	3	3	2	5	1.64967	3	1	1	0.092406	964	0	0	0	0	2	5	3
830	1	1	0	0	2	2	2	3	3	3	1	4	3	3	1	3	3	3	2	2	2	4	1	0	3	1	0.349091	1017	1	0	0	-9999	3	1	1
831	2	5	3	0	1	2	2	3	2	4	4	4	2	3	3	4	3	2	3	2	3	5	1	0	3	1	0.05414	943	0	0	1	0	5	4	1
836	2	1	10	3	2	3	1	2	1.94173	5	3	4	4	3	3	4	4	4	4	3	3	3	1	5	3	1	0.470416	1024	1	0	0	1	3	7	4
837	2	1	5	0	1	4	2	4	2	2	1	2	3	4	3	4	4	4	3	4	4	5	3	4	5	2	0.1269	1063	1	0	0	0	4	6	1
839	2	3	3	3	2	2	1	2	2	5	1	2	1	4	3	4	3.86367	4	3	4	4	5	1	5	4	3	0.092106	970	0	1	0	0	3	4	4
840	1	1	10	2	1	3	4	2	2.68075	3.11111	1	4	2	4	3	2	2.60164	2.34097	3	3	3	4	3	0	4	3	0.284341	1086	1	0	0	1	3	7	3
841	2	3	8	4	4	2	2	3	3	3	1	3	3	2	3	4	4	3	3	4	4	5	1	3	4	2	0.104701	910	0	1	0	0	3	7	5
842	1	2	0	0	1	2	3	3	2.41204	3	1	3	1	3	3	4	3	3	3	2	2	4	1	3	2	2	0.076289	1009	0	0	0	0	3	1	1
848	2	3	1	0	1	3	4	2	3	3	2	3	1	2	2	5	3	2	3	4	4	5	1	5	4	3	0.327913	1057	0	1	0	0	4	2	1
849	1	1	0	0	5	5	5	5	3	1	1	1	1	3	4	3	3	3	3	4	2	5	1	0	3	1	0.118911	935	1	0	0	0	3	1	1
850	1	5	10	0	3	4	5	4	3	1	1	2	1	3	3	3	3	2	2	4	4	5	1	5	3	3	0.337956	1101	0	0	1	0	3	7	1
851	2	1	10	10	3	5	5	4	3	1	1	1	1	1	2	4	3	2	2	4	4	5	1	0	5	4	0.263708	950	1	0	0	0	4	7	7
854	2	-9999	7	3	2	2.66225	2.69262	3	2.40659	3	1	3	3	2.15515	2	1	2	3	2	3	4	3	1.74382	5	4	2	0.350413	1019	-9999	-9999	-9999	0	4	7	4
855	2	1	10	3	3	3	3	3	3	1	1	2	2	1	2	3	3	3	2	2	2	4	1	2	2	1	0.130411	1038	1	0	0	0	1	7	4
856	1	1	10	7	3	3	3	4	3	2	1	3	2	1	1	4	5	4	3	4	4	5	1	0	4	2	0.47374	1029	1	0	0	0	4	7	7
858	2	1	0	0	3	2	1	2	1	4	3	4	3	2	2	3	3	2.79103	3	4	4	5	3	0	3	1	0.24884	967	1	0	0	0	2	1	1
859	2	5	3	1	2	2	5	3	3	2	3	3	2.42214	2	3	4	4	4	4	3	4	5	1	0	5	1	0.093454	944	0	0	1	0	3	4	2
862	2	1	3	0	2	2	2	3	2.17037	4	2.55423	4	3	3	3	2	4	2	3	3	4	4	1.69675	4	1	2	0.28634	1113	1	0	0	1	1	4	1
867	1	1	6	6	2	2	3	2	1	4	4	4	3	3	3	4	4	4	3	3	3	4	1	0	4	3	0.107551	954	1	0	0	0	4	7	7
868	2	3	6	3	2	2	3	2	3	1	1	3	1	3	3	5	3	3	3	4	4	5	3	5	5	2	0.098967	1098	0	1	0	0	3	7	4
869	2	1	10	3	2	2	2	3	3	2	2	3	2	2.84294	3	4	4	2	3	2	2	3	1	0	4	1	0.3675	1093	1	0	0	0	4	7	4
872	2	4	6	3	1	2	1	2	1	5	4	5	4	3	3	4	3.60101	3	3	2	3	3	3	0	4	2	0.224781	1109	0	0	1	1	5	7	4
873	2	1	7	7	2	2	3	2	3	3	3	3	3	3	2	4	4	3	2	3	3	4	1	0	4	1	0.06718	1060	1	0	0	0	4	7	7
877	2	1	4	4	1	2	2	2	2	5	1	4	3	2.84294	3	5	4	4	3	4	4	5	1	0	5	2	0.04	1047	1	0	0	1	4	5	5
878	2	1	0	0	3	4	5	3	3	2	1	3	3	3	3	4	3.68827	3.33221	2	3	3	4	3	0	4	2	0.126473	971	1	0	0	0	4	1	1
879	2	-9999	10	5	1	3	3	2	2.43208	3	3	3	3	3	2.89166	4	4	4	3	3	3	5	1	0	4	2	0.301733	1099	-9999	-9999	-9999	0	4	7	6
884	2	3	6	1	2	2	3	4	3	1	1	3	2	4	3	5	4	3	3	3	3	5	1	0	4	2	0.131215	966	0	1	0	0	4	7	2
885	2	1	0	0	1	1	1	2	2	4	2	4	5	3	4	5	5	5	3	4	4	5	1	0	4	2	0.397522	1066	1	0	0	0	4	1	1
886	1	1	0	0	2	2	5	3	3	1	2	1	1	2	2	4	3	4	2	3	3	5	1	0	3	2	0.178796	963	1	0	0	0	5	1	1
890	1	1	5	0	2	3	3	2	3	2	2	3	2	3	4	5	3.75148	2	3	3	4	5	3	0	2	2	0.728401	980	1	0	0	1	3	6	1
896	2	1	10	9	1	1	1	2	3	4	1	3	5	2	2	2	2	2	2	3	3	5	1	4	4	2	0.368993	1060	1	0	0	1	3	7	7
900	1	1	4	1	2	2	4	3	2.66771	4	4	4	1	2	2	4	4	1	3	3	3	5	1.50846	0	4	1	0.086658	953	1	0	0	0	3	5	2
904	1	1	3	1	2	3	2	3	3	3	2	3	4	3	3	4	4	4	2	3	3	4	3	0	4	2	0.139454	1027	1	0	0	0	3	4	2
905	2	5	10	10	1	2	1	3	1	5	4	5	4	2.84294	3	3	4	3	3	2	2	5	1	0	4	1	0.178796	963	0	0	1	0	4	7	7
906	1	1	10	5	4	2	1	1	2	4	3	4	4	3	3	4	4	3.43019	4	3	3	3	1	0	4	1	0.165343	1064	1	0	0	1	4	7	6
914	1	1	7	3	1	2	2	2	3	4	1	3	1	4	3	4	4	4	3	4	4	5	3	0	2	2	0.105133	974	1	0	0	0	4	7	4
915	1	1	7	8	1	2	2	2	2	5	4	4	3	3	3	4	4	4	4	2	2	5	1	4	4	4	0.259974	1056	1	0	0	0	5	7	7
921	2	3	1	0	1	2	2	2	2	2	1	2	2	2.15515	2	3	3	2	3	4	4	5	1	4	4	2	0.417969	923	0	1	0	0	3	2	1
923	1	2	2	2	1	2	2	2	2	4	2	4	4	3	3	4	3	4	4	3	4	4	3	0	4	2	0.297992	1034	0	0	0	0	5	3	3
925	1	1	2	0	2	3	2	3	3	4	3	4	2	3	3	4	4	3	2	3	3	4	1	0	4	2	0.263708	950	1	0	0	0	4	3	1
928	2	5	5	5	3	3	5	5	3	2	2	2	3	1	2	2	2	2	2	4	4	3	1.50846	0	3	1	0.596098	914	0	0	1	0	2	6	6
930	2	5	3	0	5	5	5	5	3	1	1	1	1	2.15515	2	3	2	3	3	3	4	4	1	0	3	2	0.126342	1037	0	0	1	0	3	4	1
939	2	3	3	0	3	4	4	4	3	1	1	1	1	1.46736	1	4	3	3	1	3	3	5	1	5	4	3	0.26291	1081	0	1	0	1	3	4	1
942	2	1	8	4	1	3	2	4	2	4	3	5	5	3	2	4	4	3	3	4	4	5	1	0	4	2	0.259974	1056	1	0	0	0	5	7	5
944	1	-9999	0	0	2	4	2	2	3	2	1	1	2	4	4	4	4	2	2	4	4	5	1	0	2	2	0.146924	1005	-9999	-9999	-9999	0	2	1	1
945	1	1	10	4	2	2	2	2	2	4	3	4	4	3	3	4	4	4	3	3	4	4	3	0	4	1	0.368993	1060	1	0	0	1	4	7	5
948	2	4	10	10	4	2	1	4	3	4	4	5	5	1	2	2	2	1	3	3	3	4	1	5	4	2	0.443683	996	0	0	1	1	3	7	7
949	2	1	3	0	2	2	2	3	2	3	2	4	2	2.15515	2	2	2	2	2	3	3	5	1.6026	2	3	1	0.219549	986	1	0	0	0	3	4	1
950	2	1	7	5	2	2	2	2	2.09379	3	3	4	5	2	3	2	3	2	2	3	3	4	1	0	2	2	0.482134	1041	1	0	0	1	3	7	6
951	1	1	0	0	3	3	3	3	3	1	1	3	3	2	2	4	3	2	2	2	1	4	1.50846	0	3	1	0.100753	948	1	0	0	0	2	1	1
953	2	4	5	2	1	1	1	1	2	4	3.07061	5	5	1	2.6009	3.58952	3.46525	3.12877	3	3.25224	3.44046	4.33713	1.50846	0	4	2.02243	0.186905	1074	0	0	1	1	3	6	3
954	2	5	4	0	2	2	2	2	3	1	1	2	3	4	3	5	5	5	3	4	4	5	1	0	4	3	0.123637	1059	0	0	1	0	3	5	1
955	2	1	2	0	2	2	2	5	3	4	1	3	3	1	1	4	3	2	3	3	3	5	1	0	2	2	0.186905	1074	1	0	0	0	3	3	1
957	2	1	2	0	1.90956	2.17805	2.10379	2	2	4	3	4	3	2	3	4	3	3.11587	4	3	2	3	3	0	3	2	0.128001	1104	1	0	0	1	4	3	1
968	2	1	2	2	2	3	3	2	2	4	2	4	5	2	2	5	4	4	3	4	4	5	1	5	5	4	0.178039	1069	1	0	0	1	4	3	3
969	1	1	5	0	4	3	2	2	2	4	2	4	2	4	3	5	3	4	2	4	4	5	3	2	4	3	0.083771	1059	1	0	0	1	4	6	1
971	2	1	6	0	4	5	3	3	3	1	1	2	1	2.66857	2.74649	3.58952	3.46525	3.12877	3	4	4	5	1	0	3	2	0.436758	1050	1	0	0	0	3	7	1
975	2	3	3	0	2	1	1	2	1	4	3	5	3	3	4	4	4	4	3	4	4	4	3	3	4	3	0.417559	1068	0	1	0	1	2	4	1
980	1	1	5	5	3	3	3	3	2	3	3	3	3	3.53072	4	3	3	3	3	2	2	3	1.50846	0	3	2	0.566241	983	1	0	0	1	3	6	6
983	1	1	6	2	2	3	3	3	3	4	1	1	1	1	2	4	3	2	2	3	3	5	1	0	3	1	0.206676	1019	1	0	0	1	3	7	3
986	2	2	10	4	5	4	3	5	3	4	2	3	3	3	3	4	4	2	3	4	3	5	1	4	2	2	0.482134	1041	0	0	0	0	3	7	5
988	1	4	0	0	2.20204	2.55917	2.54494	2.59004	2.32992	3.14778	2.09632	3.39276	2.52874	2.84294	3	3.58952	3.46525	3.12877	3	3.25224	3.44046	4.33713	1.50846	0	3	1.9594	0.106897	1045	0	0	1	0	3	1	1
992	2	1	3	1	3	3	3	2	2	3	3	3	2.60568	2.84294	3	3	3	3	4	2	4	3	1	0	3	1	0.105133	974	1	0	0	0	4	4	2
993	2	-9999	7	3	3	2	1	5	2	5	2	5	3	3	2.89166	3	4	2	3	4	4	5	3	0	3	2	0.160325	959	-9999	-9999	-9999	1	2	7	4
995	2	-9999	2	1	1	2	1	4	3	4	2	4	2	2.84294	3	1	4	3	4	4	4	5	1	0	3	2	0.143186	1041	-9999	-9999	-9999	0	3	3	2
997	2	5	10	5	3	3	3	3	3	2	1	3	2	2	3	4	3	3	3	4	4	5	3	4	5	2	0.151172	915	0	0	1	0	4	7	6
998	1	4	6	2	3	2	1	2	2	5	5	5	3	4	3	5	4	3	3	2	3	2	3	0	3	1	0.642695	875	0	0	1	1	3	7	3
1001	1	1	0	0	2	2	3	2	2	4	1	4	1	4	4	2	2	1	3	4	4	5	1	0	4	1	0.089064	1008	1	0	0	1	3	1	1
1006	1	1	5	0	2	2	2	2	2	2	1	4	1	2	3	3	4	3	2	3	4	5	3	0	4	1	0.649115	890	1	0	0	0	4	6	1
1008	1	3	3	0	2	2	5	4	3	2	1	2	3	4	4	2	2	2	2	4	4	5	3	0	4	1	0.173716	1046	0	1	0	0	4	4	1
1009	2	1	0	0	2	2	2	3	3	3	2	3	2	1	2	3	3	3	3	3	3	4	1	0	4	2	0.389803	993	1	0	0	0	2	1	1
1010	1	1	7	0	1	2	3	3	3	4	1	4	3	3	3	3	3.18787	3	3	4	4	5	1	0	4	2	0.167402	949	1	0	0	0	3	7	1
1014	2	1	0	0	2	3	3	3	3	1	1	1	3	2	2	4	4	1	3	3	3	5	1	3	3	3	0.112887	996	1	0	0	0	3	1	1
1016	2	5	0	0	2	3	5	2	3	2	1	2	3	1	3	3	2	1	3	2	3	3	1.50846	0	3	1	0.093874	833	0	0	1	0	2	1	1
1024	1	1	6	2	2	4	5	4	3	1	1	1	1	3	3	3	3	2	3	3	3	5	1	4	4	2	0.221906	1052	1	0	0	0	5	7	3
1025	2	5	2	0	1	4	3	4	3	1	1	3	2	1	2	1	1.83628	1	2	3	2	4	1	1.2748	1	1	0.124032	987	0	0	1	0	1	3	1
1026	2	1	5	0	2	2	2	3	2	4	3	4	3	3	3	4	4	3	3	4	4	4	1	0	4	2	0.254401	1051	1	0	0	0	3	6	1
1029	2	3	10	10	1	1	1	1	1	3	4	4	5	4	3	5	5	4	3	3	4	4	3	5	4	2	0.263814	1048	0	1	0	1	3	7	7
1033	2	3	2	0	1	2	3	2	3	2	1	2	1	3	4	5	4	2	3	4	4	5	1	0	4	2	0.146727	891	0	1	0	0	4	3	1
1034	2	-9999	6	2	2	1	2	2	2	2	2	3	1	4	3	4	4	4	3	4	4	5	3	0	3	2	0.116473	1002	-9999	-9999	-9999	0	3	7	3
1035	2	5	3	0	3	2.38666	2	2	2	2	1	1	1	2.84294	3	4	3	3	3	4	4	5	1	0	4	2	0.129239	987	0	0	1	0	4	4	1
1041	2	1	8	1	1	3	3	2	3	2	1	3	1	2.66857	2.74649	5	4.01415	3	3	3	3	5	1.50846	0	3	2	0.118911	935	1	0	0	0	3	7	2
1042	2	3	0	0	4	4	3	3	3	1	1	1	1	4	3	1	2.3616	3	3	4	4	5	1	0	3	1	0.118911	935	0	1	0	0	3	1	1
1043	2	1	4	2	1	1	1	1	1	5	4	5	3	3	3	4	3	4	3	4	4	4	1	0	4	2	0.101501	913	1	0	0	1	5	5	3
1048	1	1	3	1	2	2	2	3	2	4	2	4	3	3	4	3	4	3	3	3	3	4	3	0	4	1	0.46206	954	1	0	0	0	4	4	2
1051	2	3	10	4	2	1	1	3	1	5	3	3	1	3	2.89166	3	3	4	2	3	4	5	3	0	3	1	0.301733	1099	0	1	0	0	3	7	5
1054	2	3	9	7	2	3	1	2	3	2	1	3	2	1.46736	1	4	4	4	3	4	4	5	1	3	4	3	0.329744	982	0	1	0	1	3	7	7
1056	2	1	7	1	1	1	2	1	2	4	1	5	4	2	3	5	5	2	3	3	4	4	3	4	4	1	0.138858	1077	1	0	0	1	4	7	2
1057	2	1	3	0	3	2	2	3	3	3	1	4	3	3	2.89166	4	3	3	3	2	3	3	1	4	3	1	0.107014	1045	1	0	0	0	4	4	1
1058	1	1	10	5	2	2	2	2	2	5	4	5	4	2	2	4	4	3	3	4	4	4	1	0	4	2	0.328131	1046	1	0	0	0	4	7	6
1059	1	4	3	0	2	2	2	2	2	4	2	4	2	2	3	3	4	3	3	2	2	3	1	0	4	1	0.62369	978	0	0	1	1	3	4	1
1060	2	3	2	0	2	3	2	2	2	2	2	2	2	2.15515	2	4	2	3	2	3	4	5	1	0	5	2	0.187344	1046	0	1	0	1	3	3	1
1062	1	1	5	1	2	3	3	3	2	2	1	3	3	3	3	4	4	3	3	4	4	5	3	0	4	3	0.14083	995	1	0	0	0	3	6	2
1065	1	1	10	1	1	2	1	1	1	4	1	4	1	2	3	3	3	4	3	2	3	4	1	0	4	2	0.607986	965	1	0	0	1	5	7	2
1067	2	1	6	0	3	3	2	3	2.27398	3	1	3	2	3	3	4	3	2	2	4	4	5	1	0	5	2	0.116176	896	1	0	0	1	2	7	1
1073	2	1	10	2	2	4	1	3	2	5	1	5	3	3	3	4	3	3	4	3	3	5	1	0	4	3	0.249555	1102	1	0	0	1	4	7	3
1075	2	1	4	1	2	3	4	3	3	1	1	3	3	2	2	4	3	3	2	4	3	5	1	0	3	2	0.129239	987	1	0	0	0	3	5	2
1077	1	1	10	3	2	2	2	2	1	4	4	4	3	3	3	4	4	3	2	3	4	4	3	0	4	2	0.420997	1068	1	0	0	1	4	7	4
1079	2	1	4	1	2	2	3	5	3	2	1	4	3	3	3	5	5	3	3	4	4	5	3	0	1	1	0.143186	1041	1	0	0	0	1	5	2
1080	1	1	5	0	1	3	2	2	2	2	2	3	4	3	3	4	4	4	3	3	4	5	1	0	3	3	0.136051	960	1	0	0	1	3	6	1
1084	2	3	0	0	2	4	2	2	3	1	1	1	1	2.84294	3	4	4	4	3	4	4	5	1	0	4	3	0.306411	1059	0	1	0	0	4	1	1
1088	1	1	0	0	1	2	3	5	3	1	1	2	1	2	3	2	2	2	3	3	3	5	1	0	3	1	0.13664	1022	1	0	0	0	3	1	1
1091	2	5	5	4	2	3	5	3	3	3	2	3	1	1.46736	1	3	3	4	2	2	2	4	1	0	2	2	0.078241	967	0	0	1	0	2	6	5
1093	1	1	10	4	1	2	3	2	2	3.14778	2.09632	3.39276	2.52874	3	3	4	4	4	4	4	3	5	3	0	4	2	0.274018	996	1	0	0	0	4	7	5
1096	1	1	1	0	1	1	1	1	1.66494	3	3	3	1	2	2	1	3	2	3	1	3	4	3	3	4	2	0.240877	983	1	0	0	0	4	2	1
1099	2	1	5	3	3	3	1	3	2	3	2	4	3	3	3	2	3	2	3	3	3	4	1	0	3	2	0.297992	1034	1	0	0	1	4	6	4
1100	2	3	6	2	1	2	2	3	3	4	1	4	1	3	4	4	3	4	3	4	4	5	1	0	4	1	0.158192	1109	0	1	0	0	5	7	3
1101	1	1	10	0	2	3	2	3	3	3	4	3	3	2	3	2	2	3	3	4	4	5	1	5	4	2	0.102357	967	1	0	0	0	4	7	1
1102	1	3	0	0	3	5	5	5	3	1	1	1	1	3	3	4	1	4	3	2	3	3	1	0	3	2	0.081326	958	0	1	0	0	4	1	1
1103	1	1	10	10	4	5	5	5	3	1	1	1	3	4	3	4	4	3.43019	2	4	4	5	1	4	4	1	0.233803	1071	1	0	0	0	3	7	7
1105	2	1	3	0	2	3	1	4	2	4	3	5	2	3	3	2	4	3	3	3	4	5	1	0	4	2	0.600672	1040	1	0	0	1	4	4	1
1108	2	1	4	2	1	2	1	4	3	2	1	4	2	3	4	2	4	3	1	2	4	5	3	0	4	1	0.327913	1057	1	0	0	0	3	5	3
1113	2	1	0	0	2	5	4	4	3	3	1	4	5	2	1	4	4	4	2	4	4	5	3	0	3	3	0.086657	928	1	0	0	0	3	1	1
1115	1	1	0	0	2.46331	2.9846	3.13604	2.96887	3	2	1	3	2.00725	3	3	1	3	2	2	3	3	5	1	0	4	1	0.124176	951	1	0	0	0	2	1	1
1116	1	1	5	6	3	3	3	3	2	2	3	2	3	2	2	2	2	2	3	1.5416	1	3	1	1.2748	3	2	0.489427	1022	1	0	0	0	4	6	7
1118	1	1	6	6	1	1	1	1	1	4	5	4	5	3	3	3	3	2	3	3	4	4	1	0	4	1	0.291881	1091	1	0	0	1	3	7	7
1121	2	1	0	0	2	2	2	3	2.17037	3	2	4	3	4	3	3.58952	3.46525	3.12877	3	4	4	4	1.50846	0	3	2.16302	0.1269	1063	1	0	0	0	4	1	1
1127	1	1	10	3	3	4	2	4	3	3	1	3	1	3	3	2	3	2	2	2	3	3	3	2	3	2	0.373179	1023	1	0	0	0	3	7	4
1128	1	3	6	6	2	3	2	4	3	3	1	1	1	1	1	4	2	1	2	3	3	5	1	4	2	2	0.393197	976	0	1	0	0	4	7	7
1129	2	1	4	4	1	2	1	3	3	2.97589	2	3	3	2.15515	2	4	4	3	3	3	3	4	1	2	1	1	0.474901	909	1	0	0	0	3	5	5
1135	2	5	2	0	2	4	2	5	3	2	1	4	3	2	3	1	1	1	3	3	3	4	1	0	4	2	0.108836	957	0	0	1	0	4	3	1
1137	2	1	8	7	2	3	3	4	3	2	1	3	4	1	3	3	2	4	2	3	3	5	1	0	4	3	0.302125	1020	1	0	0	0	4	7	7
1138	2	3	6	6	2	2	2	2	2	4	3	4	4	3	3	4	4	4	4	4	4	5	1	4	4	2	0.139344	996	0	1	0	0	3	7	7
1141	1	1	3	1	2	3	2	2	3	3	2	4	2.61056	2	3	3	4	2	3	3	3	5	1	0	2	2	0.1546	961	1	0	0	0	4	4	2
1144	2	3	8	6	2	3	2	4	2	4	2	4	5	2.66857	2.74649	5	4	3	4	4	4	5	1	5	5	2	0.45264	1060	0	1	0	0	5	7	7
1145	1	1	5	0	3	3	4	3	2	4	3	4	3	4	3	4	3	3	3	4	4	4	3	2	3	3	0.258649	1109	1	0	0	1	4	6	1
1146	2	1	5	2	4	3	3	4	3	2	2	3	2	3	3	4	4	3	2	4	3	5	1	5	3	3	0.436758	1050	1	0	0	0	2	6	3
1147	2	5	0	0	2	3	2	1	3	3	1	3	2	2	3	4	4	4	3	4	4	5	1	0	4	2	0.157405	1004	0	0	1	0	4	1	1
1148	2	1	3	0	3	3	3	3	3	1	1	1	1	4	4	5	5	5	5	4	4	5	1	0	4	1	0.089688	1006	1	0	0	0	2	4	1
1150	2	1	2	0	2	2	2	3	2	3	2	3	3	1	3	4	3.60101	3	3	3	4	4	1	0	4	3	0.168892	1063	1	0	0	1	4	3	1
1151	2	1	4	0	3	3	3	4	3	2	1	1	3	4	4	4	4	4	3	4	4	5	3	5	5	2	0.151161	1079	1	0	0	1	4	5	1
1152	2	3	3	3	4	2	2	3	1	4	2	4	3	4	3	3	3	2	3	3	3	5	3	0	4	2	0.080309	964	0	1	0	0	4	4	4
1154	2	1	6	1	2	3	1	4	2	4	2	4	2	4	4	5	5	4	3	4	4	5	1	0	3	2	0.137512	957	1	0	0	1	4	7	2
1157	2	3	0	2	2	2	1	1	3	3	1	3	1	2.84294	3	4	2	4	3	4	4	5	1	4	3	3	0.167852	1010	0	1	0	0	4	1	3
1159	2	1	3	2	1	1	1	1	1	5	3.1157	5	3.42142	3	2	4	4	4	2	3	4	2	1	0	4	1.78795	0.391911	894	1	0	0	1	4	4	3
1162	1	-9999	6	5	3	2	1	2	2	4	3	4	3	4	3	4	2	4	3	3	3	4	3	5	4	1	0.06718	1060	-9999	-9999	-9999	0	3	7	6
1163	2	3	0	0	2	2	2	4	3	3	2	2	1	2.84294	3	3.58952	3.46525	3.12877	2	3	2	4	1	0	3	1	0.151172	915	0	1	0	0	3	1	1
1165	2	1	10	3	1	4	3	4	3	2	1	3	3	1	2	4	2	4	1	4	3	5	1	3	3	1	0.739554	935	1	0	0	0	3	7	4
1166	2	1	3	0	2	2	2	2	2.09379	2	2	4	2	2	2	3	3	3	4	3	3	4	1	0	4	2	0.106159	1011	1	0	0	1	3	4	1
1167	2	1	3	0	4	4	4	4	3	3	3	3	3	3	3	4	1	2	4	3	2	3	1	0	4	1	0.349037	1108	1	0	0	1	5	4	1
1169	2	1	5	5	2	2	2	3	2	3	2	2	3	2	2	3	2	2	3	3	3	3	1	0	3	2	0.571313	900	1	0	0	0	4	6	6
1171	2	1	10	10	3	4	4	3	3	2	2	2	1	3	3	4	3	4	3	4	4	5	3	0	4	3	0.127375	961	1	0	0	1	5	7	7
1172	2	4	3	1	1	1	2	5	3	4	1	4	5	1	3	5	1	2.81208	2	3	4	5	1	2	4	2	0.436758	1050	0	0	1	0	3	4	2
1185	2	5	8	7	4	3	2	2	2	2	1	3	2	2	2	3	3	3	2	3	4	5	1	4	4	1	0.382689	1015	0	0	1	0	4	7	7
1189	2	4	6	2	3	3	3	3	1	4	3	5	3	3	4	3	2	3	3	3	3	3	1	0	4	1	0.07065	1084	0	0	1	0	4	7	3
1193	1	1	10	2	4	3	2	2	2	3	1	4	3	3	3	4	4	2	4	3	3	4	3	2	4	3	0.297992	1034	1	0	0	0	5	7	3
1195	2	5	5	1	1	4	4	2	3	2	1	3	1	3	3	4	5	3	3	3	3	5	1	0	4	2	0.093267	983	0	0	1	0	4	6	2
1196	2	1	10	5	1	1	1	1	2	4	4	5	5	2	2	4	3	3	3	4	4	5	3	5	5	2	0.397522	1066	1	0	0	0	5	7	6
1197	2	4	10	2	3	3	3	3	2	3	2	4	3	2	3	4	4	2	4	4	4	5	3	5	4	2	0.28329	994	0	0	1	0	4	7	3
1199	2	4	5	0	2	2	2	2	2.09379	4	3	3	3	2	3	4	4	4	4	3	3	4	1	0	3	2	0.607986	965	0	0	1	1	3	6	1
1201	1	4	7	5	4	2	2	4	2	3	1	3	2	3	3	4	4	3	3	2	2	4	1	3	4	2	0.210013	1008	0	0	1	0	4	7	6
1203	1	4	5	1	2	3	3	3	2.51565	2	1	1	3	3	2.89166	1	1	1	1	2	2	3	1	4	3	1	0.444938	1054	0	0	1	0	3	6	2
1204	2	4	5	3	5	5	5	5	3	1	1	4	3	1	1	5	4.53947	5	4	1	2	3	1	0	3	1	0.233803	1071	0	0	1	0	3	6	4
1206	1	3	10	4	1	3	3	2	3	2	2	4	2	2.15515	2	4	4	3	3	4	4	5	1	0	3	2	0.149376	839	0	1	0	0	4	7	5
1207	1	2	5	5	2	2	3	3	3	3	2	2	2.18591	2	3	3	3	3	2	3	1	4	1.57477	1.40871	4	1	0.444938	1054	0	0	0	0	4	6	6
1211	2	4	6	3	2	2	3	2	2	2	4	4	3	3	3	4	4	3	2	3	4	4	3	2	4	2	0.15495	1076	0	0	1	1	3	7	4
1212	2	1	5	0	2	3	3	2	2	3	2	2	3	3	3	4	4	4	4	1	1	4	1	0	1	3	0.258649	1109	1	0	0	0	3	6	1
1216	2	1	5	8	1	2	2	1	2	4	4	5	3	3	3	3	3	3	4	3	3	4	1	0	3	4	0.266968	996	1	0	0	0	3	6	7
1217	2	2	3	2	1	1	1	1	1	4	3	5	5	1	2	4	4	2	3	3	4	4	1	0	2	2	0.130411	1038	0	0	0	1	2	4	3
1218	2	5	4	2	2	1	1	2	1	5	4	5	5	2.84294	3	2	3.0374	4	2	3	3	4	3	4	4	1	0.220124	961	0	0	1	0	3	5	3
1224	1	3	2	2	2	1	3	2	2	2	2	3	1	2	3	4	3	4	3	3	3	4	1.50846	0	3	2	0.326279	1075	0	1	0	0	3	3	3
1225	2	1	6	2	1	1	1	2	1	5	4	5	3	3	3	4	4	3	3	2	3	2	1	2	4	2	0.493212	1067	1	0	0	1	3	7	3
1229	1	2	2	3	4	3	3	3	3	4	2	2	1	4	4	3.58952	3.46525	3.12877	3	3	3	5	1.74382	5	3	3	0.176329	980	0	0	0	0	3	3	4
1234	2	3	10	5	1	1	2	2	2	4	2	4	3	3	3	5	4	4	3	3	4	5	3	0	4	2	0.084939	979	0	1	0	0	5	7	6
1235	2	4	5	4	2	2	2	3	1	4	3	4	3	2	2	3	3	3	3	2	2	3	1	3	3	1	0.108836	957	0	0	1	0	2	6	5
1236	2	3	1	0	2	3	2	2	2.1904	3	2	3	2	3	4	4	3.86367	4	3	3	3	4	1	0	4	1	0.132282	1000	0	1	0	0	5	2	1
1237	2	1	10	2	3	3	3	3	2.52265	3	3	3	3	3	3	4	3	3	3	2	4	3	1.50846	0	4	1	0.107014	1045	1	0	0	0	5	7	3
1240	2	4	5	5	3	3	3	3	3	3	3	3	3	2.15515	2	3	3	3	3	2	2	3	1	0	3	2	0.375998	1021	0	0	1	0	3	6	6
1242	1	3	10	5	2	2	4	3	3	1	2	2	1	2.15515	2	5	5	4	3	4	4	5	3	0	5	3	0.142732	1088	0	1	0	0	4	7	6
1246	1	3	3	0	4	4	2	2	3	3	1	3	3	4	3	4	5	4	3	3	4	4	3	5	4	2	0.326279	1075	0	1	0	0	4	4	1
1248	2	4	6	1	2	2	2	2	2	4	3	4	3	2	3	3	4	2	3	3	3	3	3	4	4	1	0.32686	1086	0	0	1	0	4	7	2
1258	2	4	7	3	1	2	2	2	1	4	4	4	3	3	3	5	5	5	4	2	2	4	1	0	2	2	0.15495	1076	0	0	1	0	3	7	4
1263	1	1	7	6	3	4	5	3	2	3	4	2	3	1	3	2	3	3	3	3	3	3	1	0	3	3	0.551338	1010	1	0	0	1	4	7	7
1268	1	3	0	3	1	1	2	1	1	4	4	5	5	4	3	4	4	4	3	4	4	4	3	0	4	3	0.506976	1047	0	1	0	0	5	1	4
1270	1	1	5	5	1	1	2	1	1	5	5	5	3	3	3	3	2	1	3	4	4	5	3	0	3	1	0.336138	1068	1	0	0	1	3	6	6
1271	2	1	3	2	4	4	4	4	3	1	1	2	1	1	1	4	4	5	1	3	4	5	1	0	4	1	0.146924	1005	1	0	0	0	2	4	3
1274	2	3	2	1	4	2	2	3	2	4	3	5	2	2.84294	3	4	4	4	3	4	4	5	1.74382	5	5	3	0.126433	1104	0	1	0	0	4	3	2
1275	2	1	10	5	2	2	3	2	2	3	2	4	3	1	2	4	4	4	3	2	3	4	1	0	4	2	0.268684	1000	1	0	0	0	4	7	6
1276	1	1	9	8	1	3	2	1	2	4	4	5	2	3	2.89166	5	5	4	3	3	4	5	3	3	4	3	0.566241	983	1	0	0	1	3	7	7
1277	2	3	7	2	2	2	2	2	1	3	2	3	2	3.53072	4	4	4	4	3	4	4	5	3	4	5	2	0.477005	1005	0	1	0	0	4	7	3
1278	2	3	3	2	4	3	4	2	3	3	1	3	2	1	1	2	1	3	1	4	4	5	1	0	3	1	0.162102	1069	0	1	0	0	2	4	3
1280	1	3	0	0	2	2	2	2	2	4	1	4	3	2.84294	3	4	4	4	4	4	4	5	1	0	4	2	0.074698	991	0	1	0	0	3	1	1
1283	1	3	3	0	1	2	2	3	2	4	2	4	5	3	3	4	3.33835	2	2	4	4	5	1	5	4	3	0.115337	945	0	1	0	1	4	4	1
1284	2	4	10	10	3	3	4	3	3	3	2	4	3	2	2	3	4	4	3	3	3	4	1	3	3	2	0.337233	1080	0	0	1	0	2	7	7
1286	1	4	5	2	2	2	2	3	2.17037	3	2	3	3	3	3	2	1	2	3	2	2	3	1	0	3	2	0.237812	1112	0	0	1	0	-9999	6	3
1293	2	1	9	9	1	1	2	1	3	4	5	5	4	2	2	4	4	4	4	3	3	3	1	0	3	2	0.393197	976	1	0	0	0	5	7	7
1295	2	4	1	0	2	3	1	3	2	4	1	4	3	2	3	3	2	4	3	4	4	5	1	0	5	3	0.219162	1082	0	0	1	0	5	2	1
1296	2	1	10	5	2	1	1	1	2	5	3	4	4	2	3	4	4	3	3	4	4	5	1	0	3	2	0.160325	959	1	0	0	0	2	7	6
1297	2	1	5	3	1	1	1	1	2	5	3	5	5	3	3	5	5	4	3	4	4	4	3	0	4	2	0.112462	1017	1	0	0	0	3	6	4
1301	2	2	0	0	1	2	3	2	2	3	1	3	3	3	3	2	2.51208	2	3	2	2	2	1	0	2	3	0.162102	1069	0	0	0	0	3	1	1
1302	2	1	5	5	2	1	2	3	2.07376	2	1	4	3	1	2	1	4	3	2	4	4	5	1	2	4	2	0.375955	991	1	0	0	1	5	6	6
1303	2	4	1	0	2	1	2	3	2	4	2	4	3	3	3	4	3.68827	3.33221	3	4	4	4	1	3	4	1	0.083356	910	0	0	1	0	3	2	1
1305	2	2	2	1	3	4	3	3	3	1	2	2	1.81882	2	3	2	4	3	2	2.37542	2	4	1	0	2	1.47732	0.24752	985	0	0	0	0	3	3	2
1306	2	3	5	3	2	3	2	3	2	4	3	5	2	2	3	4	4	3	3	4	4	4	1	0	4	3	0.269601	1047	0	1	0	0	4	6	4
1307	2	1	10	3	2	1	1	2	1.74851	4	2.55423	4	3	3	3	4	4	3	3	3	4	4	1	5	2	2	0.532183	1065	1	0	0	1	4	7	4
1308	2	1	4	0	2	2	1	3	2	4	2	4	3	2	3	3	3.18787	3	2	2	3	3	3	5	4	2	0.176015	1085	1	0	0	1	4	5	1
1310	2	1	3	1	3	3	3	3	2.52265	3	3	4	3	2	3	2	2	3	3	3	4	4	1	0	4	1	0.321448	1089	1	0	0	1	3	4	2
1316	1	3	8	4	1	2	1	2	2	3	2	4	2	2	2	4	4	3	3	3	4	5	3	0	5	1	0.118665	971	0	1	0	0	4	7	5
1319	1	3	2	2	1	1	2	2	3	2	2	1	2	3	3	4	4	4	3	3	1	4	1	2	3	1	0.214506	1035	0	1	0	0	3	3	3
1320	2	2	6	1	2	3	4	4	3	2	3	2	2	2.71843	2.81897	2	3	3	2	2.54665	2.86146	3	1	0	3	1.83678	0.24752	985	0	0	0	0	3	7	2
1323	2	-9999	6	3	2	3	3	3	3	3	2	4	3	4	3	4	4	2	3	4	4	5	1	3	4	2	0.728401	980	-9999	-9999	-9999	1	4	7	4
1324	1	3	4	0	2	2	3	3	2.41904	4	2	4	4	2.84294	3	2	3	2	2	3	4	4	1	5	4	1	0.070429	1041	0	1	0	0	3	5	1
1325	1	3	2	2	3	2	4	1	3	3	1	4	1	4	3	4	3.86367	4	3	4	4	5	3	5	5	2	0.135794	971	0	1	0	1	5	3	3
1326	2	1	2	0	4	5	3	4	3	2	1	2	1	2.84294	3	4	3	3	2	4	4	4	1	3	4	2	0.209372	1000	1	0	0	0	4	3	1
1330	2	1	8	6	2	3	5	3	3	4	1	4	3	1	1	2	2	2	2	4	4	5	1.50846	0	4	1	0.218844	962	1	0	0	0	3	7	7
1331	2	3	10	5	1	2	2	2	2	4	3	4	3.00155	2.84294	3	5	4	4	4	3	4	5	1	0	4	1	0.09202	1058	0	1	0	0	4	7	6
1333	2	3	10	0	3	2	2	3	3	3	1	2	3	2	3	4	3	3	3	3	4	5	1	0	3	3	0.493212	1067	0	1	0	0	4	7	1
1334	2	4	5	5	3	3	3	3	2	2	2	2	2	2	2	2	2	2	3	1	2	3	3	0	3	2	0.731461	999	0	0	1	0	3	6	6
1335	2	1	10	10	5	3	3	3	2.53664	2	2	4	3	1	3	4	3	3	3	3	3	5	3	0	4	2	0.286316	1051	1	0	0	1	3	7	7
1336	2	1	10	0	2	2	1	1	2	4	1	4	3	4	4	1	1.83628	1	3	4	4	5	3	0	4	1	0.147707	1073	1	0	0	0	2	7	1
1337	2	1	10	3	1	1	1	2	1	4	4	5	4	3	4	5	2	3	4	2	2	3	3	0	4	2	0.106358	961	1	0	0	1	4	7	4
1340	2	1	6	2	2	3	3	2	3	3	2	3	2	4	3	2	3	2	3	2	2	4	1	0	2	2	0.324351	1070	1	0	0	1	4	7	3
1342	1	1	3	5	3	2	2	3	2	4	3	4	3	4	3	5	4	3	2	3	3	4	1	0	3	2	0.162102	1069	1	0	0	1	3	4	6
1344	2	1	3	1	3	3	3	3	2.52265	2	1	4	3	3	2	4	2	4	4	2	2	3.52391	1	5	4	1	0.129239	987	1	0	0	1	3	4	2
1346	2	4	4	1	1	1	1	3	1	5	5	5	5	3	3	5	5	5	4	2	3	2	1	0	4	1	0.112514	1035	0	0	1	1	4	5	2
1350	2	3	0	0	3	3	5	2	3	2	2	2	1	2.84294	3	2	2	2	3	2	4	3.89179	1	0	4	2.15268	0.165634	744	0	1	0	0	4	1	1
1351	2	4	3	1	2	2	3	3	2.41904	3	2	4	2	3	3	4	4	4	2	4	4	4	1.55553	1	3	2	0.088009	942	0	0	1	1	4	4	2
1354	1	3	7	1	2	2	3	2	2	3	1	3	1	3	2	4	4	3	3	4	3	5	1	0	3	2	0.091382	1034	0	1	0	0	3	7	2
1358	2	3	4	2	1	1	2	2	3	4	2	4	1	3	3	4	3	3	3	4	4	5	1	0	4	3	0.196135	1025	0	1	0	0	4	5	3
1360	2	4	7	4	2	2	2	3	1	4	3	5	4	2	3	4	4	4	4	4	4	4	1	4	4	3	0.625682	952	0	0	1	1	4	7	5
1363	2	3	3	1	2	4	1	3	2	4	4	5	4	2	4	5	4	4	4	4	4	5	3	5	4	3	0.083488	953	0	1	0	0	2	4	2
1365	2	1	3	3	2	2	3	2	3	2	1	4	2	2.84294	3	3	4	3	3	2	3	5	1	5	4	1	0.07776	1073	1	0	0	1	3	4	4
1366	2	4	10	0	2	3	4	4	3	1	2	3	3	2	3	3	3	3	3	3	3	5	1	0	5	1	0.263814	1048	0	0	1	0	2	7	1
1367	2	4	10	0	5	2	2	3	2	3	3	4	2	3	3	5	2	3	2	3	4	5	3	0	4	1	0.29247	1098	0	0	1	0	-9999	7	1
1368	2	3	2	1	4	5	3	2	3	3	1	3	3	2	3	4	3	3	2	4	4	5	1	4	2	1	0.118665	971	0	1	0	0	3	3	2
1371	2	3	7	4	2	1	2	3	2	4	3	5	3	3	2	2	3	3	4	3	3	4	3	0	4	3	0.291048	1012	0	1	0	0	4	7	5
1373	2	3	6	4	5	4	3	3	3	2	1	3	3	2.84294	3	4	4	3	3	4	4	5	3	0	4	1	0.118462	881	0	1	0	0	3	7	5
1378	2	4	10	2	3	2	1	3	2	4	3	4	3	3	3	4	3	2	4	2	4	5	1.6026	2	4	2	0.289316	1095	0	0	1	0	4	7	3
1380	2	-9999	5	1	2	5	3	1	2	3	1	4	1	3	3	5	4	5	3	4	4	3	3	5	5	2	0.097964	1055	-9999	-9999	-9999	0	4	6	2
1382	2	1	5	0	2	1	1	2	1	4	4	4	3	2	3	4	4	4	4	3	3	3	1	2	3	1	0.245586	1070	1	0	0	0	3	6	1
1384	2	3	0	0	1	4	5	5	3	2	3	1	1	2.15515	2	3	4	3.10535	2	3	4	4	1	0	3	2	0.266968	996	0	1	0	0	3	1	1
1385	2	1	0	0	3	1	3	3	2	4	2	4	3	1	2	3	3	3	2	3	4	5	3	0	3	3	0.219376	943	1	0	0	1	3	1	1
1388	2	4	10	5	2	2	1	1	1	5	5	5	4	3	2	4	3	3	3	2	2	3.52391	1	3	4	2	0.132365	972	0	0	1	0	3	7	6
1394	2	1	1	0	4	2	2	3	3	3	2	4	2	3	3	4	4	3	3	3	4	5	1	0	4	2	0.177574	1034	1	0	0	0	4	2	1
1397	1	1	8	7	3	3	3	3	2	3	1	3	3	3	3	4	4	4	3	3	3	4	1	0	3	2	0.458688	1019	1	0	0	0	4	7	7
1398	2	1	9	5	1	1	1	1	1	5	5	5	5	2	4	4	5	3	4	3	3	4	3	5	4	2	0.513332	1033	1	0	0	1	5	7	6
1404	2	1	0	0	2	3	3	3	3	2	1	3	2	2	2	2	2	2	2	2	3	4	1	0	2	1	0.100104	994	1	0	0	0	3	1	1
1414	2	1	8	8	3	3	3	3	3	3	3	3	2	2.15515	2	3	3	3	2	3.20924	3	5	1.50846	0	3	1	0.462553	1008	1	0	0	0	3	7	7
1418	2	1	7	2	2	2	2	4	3	4	2	4	1	2	3	4	4	4	3	3	4	5	1	2	4	3	0.128001	1104	1	0	0	1	4	7	3
1419	2	3	4	4	3	3	2	4	3	2	1	3	1	1	2	4	3	4	4	3	4	4	1	0	4	3	0.29247	1098	0	1	0	0	3	5	5
1426	1	3	0	0	2	4	3	2	3	3	1	2	2	3.53072	4	4	4	4	2	4	4	5	3	0	4	2	0.420997	1068	0	1	0	0	4	1	1
1430	2	2	7	3	2	2	1	2	1	5	3	5	4	1	2	4	4	2	2	2	1	3	1	5	2	1	0.162502	976	0	0	0	0	1	7	4
1432	2	3	5	5	1	1	1	1	1	5	3	5	3	3	3	4	4	4	3	2	2	4	1.50846	0	3	1	0.176676	1063	0	1	0	1	3	6	6
1437	1	3	2	2	1	1	1	1	3	5	2	5	3	2.84294	3	5	5	5	4	4	4	5	3	5	5	2	0.083488	953	0	1	0	0	3	3	3
1442	1	1	3	3	1	1	1	1	2	5	5	5	5	2.66857	2.74649	1	2.05832	1.84536	2	4	4	5	1	1.2748	3	4	0.551703	992	1	0	0	0	2	4	4
1461	1	4	5	2	2	2	5	4	3	2	2	2	3	4	4	3.58952	3.46525	3.12877	3	3	3	3	1	4	4	3	0.294092	1088	0	0	1	0	5	6	3
1465	1	3	0	0	2	5	5	5	3	1	1	1	1	1	2	1	1	1	2	2	2	4	1.50846	0	3	1	0.600672	1040	0	1	0	0	4	1	1
1467	2	1	7	2	1	1	1	2	1	4	4	5	4	2	2	4	4	2	3	3	3	3	1	0	3	3	0.290849	1100	1	0	0	1	3	7	3
1468	2	1	2	0	2	2	2	2	3	2	1	3	2	2.84294	3	4	3.86367	4	3	4	4	5	3	0	2	3	0.147678	1037	1	0	0	0	4	3	1
1470	2	3	5	1	2	4	3	2	3	2	2	3	3	2.15515	2	2	2	3	2	4	4	5	1	3	4	3	0.186905	1074	0	1	0	0	4	6	2
1471	2	4	0	0	1	1	1	1	1	5	5	5	3	1	2	4	4	4	3	3	2	3	1	0	3	2	0.100905	1026	0	0	1	0	3	1	1
1472	2	3	4	1	3	2	3	2	3	3	1	3	3	3	3	4	4	3	3	4	4	5	1	0	4	3	0.284341	1086	0	1	0	0	3	5	2
1473	2	1	10	4	1	1	1	1	1	5	4	5	5	2	2	5	5	3	3	4	3	4	1	0	3	2	0.421638	1112	1	0	0	1	4	7	5
1475	2	1	6	2	2	3	2	3	3	2	2	1	1	3	3	2	2	2	2	4	4	5	1	0	3	1	0.090002	961	1	0	0	0	3	7	3
1476	2	3	6	3	2	3	4	4	2.8409	3	2	3	2.39824	4	1	4	4	3	5	4	4	5	1	0	4	1	0.11704	960	0	1	0	0	-9999	7	4
1479	1	3	4	1	1	1	1	1	1	5	4	5	3	3	3	4	4	2	4	4	4	5	3	5	4	2	0.167852	1010	0	1	0	1	4	5	2
1480	2	2	1	1	2	2	2	3	3	3	3	3	1	2	1	3	3	3	2	2	2	4	1	4	3	1.68864	0.087105	1001	0	0	0	0	3	2	2
1484	2	1	10	5	2	2	2	2	3	4	2	4	4	3	4	4	4	4	4	2	3	4	1	0	3	2	0.192081	1099	1	0	0	0	5	7	6
1485	2	1	10	10	2	2	2	2	2	4	2	5	5	3	4	3	2	2	3	3	3	2	3	5	4	2	0.259711	1046	1	0	0	1	3	7	7
1489	2	1	4	1	2	3	4	3	3	1	1	2	1	3	3	5	3	4	5	4	4	5	1	0	4	1	0.182499	1113	1	0	0	0	4	5	2
1490	1	1	6	1	2	3	4	5	2	2	1	2	1	3.53072	4	3	3	3	3	1	2	3	1	0	4	1	0.245586	1070	1	0	0	0	-9999	7	2
1492	1	1	1	0	2	2	2	2	2	2	3	2	1	3	3	3	3	4	3	4	4	5	1	0	4	3	0.239196	1027	1	0	0	1	3	2	1
1494	2	4	10	10	1	1	1	1	2	4	4	4	3	2	3	3	4	3	4	3	4	4	1	0	4	1	0.307227	1018	0	0	1	0	3	7	7
1499	1	1	10	5	3	2	5	4	3	2	3	4	3	3	3	4	4	4	4	3	3	5	1	5	4	2	0.372124	1030	1	0	0	1	3	7	6
1506	2	5	2	0	2	3	3	2	3	2	1	3	2	3	4	4	4	3	2	4	4	4	1	0	4	2	0.1582	1108	0	0	1	1	5	3	1
1509	2	1	3	3	3	3	3	3	3	2	2	3	2	3	3	4	3	3	3	3	4	5	1	0	3	2	0.342205	996	1	0	0	0	2	4	4
1513	1	1	9	4	1	3	3	3	2	3	1	4	3	3	3	4	4	3	3	4	4	4	1.69675	4	4	2	0.337233	1080	1	0	0	0	4	7	5
1519	2	3	2	0	2	4	3	2	3	2	1	2	1	3	3	4	3.68827	3.33221	3	4	4	5	1	0	4	2	0.117272	924	0	1	0	0	4	3	1
1520	1	1	5	0	2	2	2	4	2	5	2	4	3	3	2	3	4	1	1	4	4	5	1	0	3	2	0.474839	969	1	0	0	0	3	6	1
1523	1	1	5	1	2	1	1	2	2	3	1	3	4	3	3	5	5	4	3	4	4	5	3	4	3	2	0.092094	1036	1	0	0	1	4	6	2
1526	2	5	0	0	2	2	5	2	3	1	1	1	1	2	2	2	1	3	3	4	4	5	1	0	4	1	0.125466	1013	0	0	1	0	3	1	1
1527	1	1	10	2	1	1	2	1	1	5	4	5	2	3	4	4	5	4	4	4	4	5	3	0	4	2	0.254401	1051	1	0	0	1	2	7	3
1530	1	2	4	4	3	3	3	3	3	1	1	5	1	2	2	4	3	4	3	3	4	4	1	0	1	1	0.307227	1018	0	0	0	0	3	5	5
1534	1	3	5	5	2	2	2	2	2.09379	4	3	4	3	3	3	4	4	2	3	3	3	4	1	5	4	1	0.129239	987	0	1	0	1	4	6	6
1535	2	3	6	2	1	1	1	1	3	5	3	5	4	4	4	5	5	5	2	4	4	5	3	5	5	1	0.301714	1105	0	1	0	1	5	7	3
1547	2	5	2	0	5	3	3	4	3	1	1	2	1	1	1	4	3	2	3	4	4	5	1	5	3	2	0.195643	1065	0	0	1	0	3	3	1
1548	2	1	7	1	2	5	5	4	3	2	1	1	1	1	2	4	4	2	1	4	3	5	1	4	5	2	0.12434	1045	1	0	0	0	3	7	2
1549	2	5	2	0	2	3	3	3	3	1	1	2	1	3	3	5	4.01415	3	3	4	4	5	1	0	4	1	0.140061	1020	0	0	1	0	3	3	1
1551	2	1	1	0	3	3	3	2	2	3	2	4	3	2	2	3	3	3	3	3	4	4	1	0	1	2	0.290667	1060	1	0	0	1	2	2	1
1555	2	4	4	4	1	2	1	2	1	5	4	5	5	1	2	4	4	4	3	3	3	3	3	1.74077	4	2	0.321817	1052	0	0	1	1	4	5	5
1556	1	1	10	0	2	2	1	3	1	4	2	2	4	2	3	3	4	3	3	4	4	5	1	4	2	1	0.447733	1037	1	0	0	0	4	7	1
1557	2	3	5	4	1	3	3	3	3	2	2	1	3	2.15515	2	3	3	4	2	4	4	5	1	4	4	2	0.383181	1057	0	1	0	0	4	6	5
1560	2	3	1	1	2	2	2	1	2	4	2	4	5	2.15515	2	4	2	3	2	3	4	5	1	0	4	2	0.268179	1013	0	1	0	0	4	2	2
1562	1	3	6	6	3	3	3	3	2	3	3	3	2	3	3	3	3	3	3	2	2	4	1	0	3	3	0.089688	1006	0	1	0	0	4	7	7
1564	1	1	4	0	3	3	3	2	3	2	1	4	3	4	3	4	4	4	3	4	4	5	3	5	4	3	0.165787	1095	1	0	0	0	4	5	1
1567	2	1	10	3	2	5	2	5	3	1	1	4	4	2.15515	2	3	4	4	2	2	4	5	1	0	2	1	0.186848	981	1	0	0	0	2	7	4
1569	2	1	3	0	2	2	2	2	1	5	4	5	3	3	3	4	4	4	4	3	4	3	3	0	4	3	0.365168	1020	1	0	0	1	4	4	1
1570	2	5	3	2	2	2	2	2	2.09379	2.71264	1	3	3	1.46736	1	4	1	2.48724	2	3	3	5	1	0	3	2	0.134967	990	0	0	1	0	3	4	3
1571	2	3	8	1	2	3	3	3	2	3	2	3	3	2.84294	3	3	3	3	3	4	4	4	3	0	3	3	0.326279	1075	0	1	0	0	4	7	2
1574	2	1	10	1	3	3	2	2	2	5	2	2	1	3	4	5	3	5	5	4	4	5	1	5	1	1	0.233803	1071	1	0	0	0	3	7	2
1575	2	1	7	6	4	4	4	4	3	2	2	2	3	3	3	4	4	4	3	4	4	5	1	0	4	2	0.458688	1019	1	0	0	0	4	7	7
1578	2	5	10	10	2	2	2	2	2	4	2	4	4	3	4	4	4	3	4	4	4	5	3	0	4	3	0.151287	1073	0	0	1	0	4	7	7
1582	2	3	6	0	1	3	3	2	3	4	2	4	2	2.84294	3	5	4	5	2	4	4	5	1	0	5	3	0.106881	896	0	1	0	1	5	7	1
1584	2	1	7	7	3	2	3	3	2	4	3	2	4	2.84294	3	3	4	3	4	3	2	4	3	0	4	2	0.501136	1013	1	0	0	1	3	7	7
1586	2	1	2	0	2	2	2	2	2	4	3	4	4	3	3	5	5	4	4	4	4	4	1	0	3	2	0.2095	1024	1	0	0	0	2	3	1
1587	2	5	0	0	2	3	3.10314	2.85616	3	2	1.59102	3	2.12985	3	3	4	4	3	4	4	4	5	1	0	4	2	0.243628	985	0	0	1	0	3	1	1
1589	2	5	10	0	3	3	3	3	3	4	1	4	3	2	3	3	4	3	3	4	4	5	1	0	2	3	0.265964	1093	0	0	1	1	3	7	1
1596	2	3	0	0	4	2	2	1	2	4	1	4	2	3	3	5	4.27681	4	3	4	4	5	3	0	5	2	0.116109	996	0	1	0	0	5	1	1
1600	2	1	7	3	2	3	3	2	2	4	4	4	3	3	3	4	3	3	4	2	2	3	1	0	3	2	0.605605	1052	1	0	0	1	3	7	4
1601	1	1	10	2	2	3	3	2	2	4	3	4	3	3	3	4	4	3	3	3	4	4	1.50846	0	4	2	0.447733	1037	1	0	0	0	4	7	3
1602	2	1	0	0	2	3	3	4	3	1	2	2	1	2.15515	2	4	4	4	2	4	4	5	1	0	3	2	0.133149	936	1	0	0	0	4	1	1
1604	2	-9999	1	0	5	5	5	5	3	1	1	2	1.61138	2.66857	2.74649	3	3	3	3	3	4	4	1	0	5	1	0.259711	1046	-9999	-9999	-9999	-9999	2	2	1
1606	2	1	0	0	1	3	4	3	3	1	1	2	1	2	4	4	3.07569	1	2	4	3	4	1	0	4	2	0.08661	1033	1	0	0	0	4	1	1
1610	1	5	2	0	3	3	3	4	3	3	2	3	2	4	4	4	3	3	3	4	4	5	1	0	3	2	0.116672	920	0	0	1	0	4	3	1
1613	2	-9999	2	2	1	2	2	2	2	4	1	4	1	1	1	1	2	2	2	2	3	5	1	3	4	2	0.083356	910	-9999	-9999	-9999	0	4	3	3
1615	2	5	1	0	2	2	3	2	3	3	1	1	2	1	1	4	4	3	3	3	3	5	1	0	4	3	0.12909	1100	0	0	1	0	3	2	1
1617	1	1	5	1	2	2	2	4	2	4	2	3	3	2	3	4	4	2	3	4	4	4	1	0	4	1	0.146924	1005	1	0	0	1	2	6	2
1618	2	1	3	0	3	2	3	2	2	4	2	4	3	2	3	4	4	3	3	4	4	4	1	3	4	3	0.258649	1109	1	0	0	1	5	4	1
1619	2	1	10	0	3	3	3	3	2.52265	3	3	3	3	3	2.89166	4	4	4	3	4	4	4	1.50846	0	3.59963	1.99332	0.28433	1066	1	0	0	0	-9999	7	1
1620	2	2	0	0	2	2	3	2	3	2	1	3	2	1	2	2	3	2	2	4	2	5	1	5	3	1	0.082364	910	0	0	0	0	2	1	1
1621	2	3	3	3	1	1	1	1	2	5	3	5	3	4	3	5	4	3	3	4	4	5	3	0	4	2	0.291881	1091	0	1	0	1	3	4	4
1623	2	1	10	4	3	2	1	1	1	4	3	4	3	3	2	3	4	2	2	4	1	4	1	5	1	1	0.216019	1059	1	0	0	0	3	7	5
1626	2	1	10	4	2	2	4	2	3	5	1	4	2	2	3	5	4	3	2	4	4	5	3	0	4	2	0.154658	1007	1	0	0	0	4	7	5
1627	1	1	6	3	4	4	3	3	1	3	2	2	2	2	2	3	3	3	2	3	2	3	1	0	3	3	0.189069	1091	1	0	0	0	3	7	4
1631	2	3	4	0	2	3	2	3	2.26698	3	2	3	2	2.84294	3	4	3.86367	4	3	4	4	5	1	4	4	3	0.236106	1036	0	1	0	0	4	5	1
1633	2	1	6	3	2	5	5	4	3	1	1	1	1	4	3	5	5	5	3	4	4	5	1	5	5	4	0.127375	961	1	0	0	1	5	7	4
1636	2	1	10	9	2	2	1	3	1	5	4	4	5	3	4	4	5	5	4	4	4	5	3	5	5	2	0.417736	999	1	0	0	1	5	7	7
1639	2	1	0	0	4	5	3	5	3	1	1	2	1	2.15515	2	1	1	3	1	4	4	5	1	0	2	1	0.782194	852	1	0	0	1	4	1	1
1640	2	3	0	1	2	3	3.1296	3	3	2	1	2	1.79492	1	2	4.00842	3.86715	4	2	3	3	4	1.50846	0	3	2	0.177574	1034	0	1	0	0	4	1	2
1641	2	3	7	2	2	2	3	3	3	2	1	3	3	2.84294	3	4	3	3	3	3	4	5	1	0	3	2	0.493212	1067	0	1	0	0	3	7	3
1643	1	3	0	0	4	4	4	3	3	1	1	4	2	2	3	1	2.09894	2	2	4	4	5	1	3	3	1	0.098913	1046	0	1	0	0	2	1	1
1646	2	5	10	5	4	3	2	2	2.2044	5	1	5	5	2.84294	3	4	3	4	3	4	4	4	1	4	3	2	0.187344	1046	0	0	1	0	3	7	6
1647	1	1	3	0	2	5	1	5	3	2	2	4	3	2.84294	3	1	1	1	1	3	3	5	1	0	4	1	0.486437	1090	1	0	0	1	4	4	1
1650	1	1	4	3	2	3	1	2	2	4	2	4	1	4	4	3	3	3	3	1	1	3	3	0	4	3	0.303351	1107	1	0	0	0	3	5	4
1652	2	1	2	0	2	2	3	3	3	3	2	4	3	3	3	4	4	3	3	4	4	5	1	0	4	3	0.41603	820	1	0	0	0	3	3	1
1653	2	-9999	3	0	2	3	3	3	2.51565	3	1	4	2	2.15515	2	3.58952	3.46525	3.12877	3	2	3	3	1	0	3	1	0.11719	1016	-9999	-9999	-9999	1	3	4	1
1655	2	3	7	4	2	2	2	2	2	4	1	4	2	2.84294	3	4	4	4	4	4	4	4	1	0	4	2	0.147678	1037	0	1	0	0	4	7	5
1657	1	1	7	7	2	2	3	3	3	3	3	3	3	2	2	4	4	4	3	2	3	4	1	0	4	2	0.301714	1105	1	0	0	1	3	7	7
1660	2	3	3	3	1	1	1	1	1	5	4	5	4	3	3	4	3	3	3	4	4	5	1	4	5	2	0.187234	1098	0	1	0	0	6	4	4
1661	2	1	2	0	2	2	2	2	2	4	3	4	3	2	3	2	3	1	3	3	3	4	1	3	3	2	0.214506	1035	1	0	0	0	2	3	1
1665	1	-9999	3	2	1	2	2	2	1	3	3	3	3	3	3	4	4	3	3	3	4	4	1	0	4	2	0.539956	941	-9999	-9999	-9999	0	3	4	3
1668	2	1	7	2	2	2	3	2	2	4	3	4	3	2	2	5	4	4	4	3	4	4	3	4	4	2	0.240332	1091	1	0	0	0	3	7	3
1672	2	3	5	0	1	2	2	4	2	4	2	4	2	2.84294	3	4	3.60101	3	2	3	4	5	1	4	4	2	0.221906	1052	0	1	0	0	3	6	1
1676	2	3	0	0	2	2	1	3	1	5	4	5	3	3	2	2	2	2	2	2	3	4	1.50846	0	4	1	0.163133	1055	0	1	0	0	5	1	1
1679	2	3	0	0	2	2	2	2	3	2	2	3	1	2.84294	3	5	5	5	4	3	3	5	1	0	4	2	0.476119	960	0	1	0	0	4	1	1
1685	2	1	7	0	2	2	2	2	2	4	1	4	2	2.84294	3	1	2	3	2	4	4	5	3	5	4	1	0.603714	993	1	0	0	0	2	7	1
1686	1	1	5	7	2	3	3	2	2	3	4	3	4	2	2	3	4	3	4	2	3	4	1	3	4	2	0.287686	1070	1	0	0	1	4	6	7
1687	2	1	5	0	5	5	5	5	3	2	1	3	1	3	3	4	3	4	3	4	4	5	1	0	5	3	0.513514	1054	1	0	0	1	6	6	1
1688	1	1	5	5	2	2	2	2	2	4	1	4	3	3	3	4	4	4	3	3	3	2	1	0	4	1	0.262065	1033	1	0	0	1	3	6	6
1690	2	1	1	1	2	2	3	4	3	4	2	3	3	2	3	4	3	3	2	2	3	5	1	0	2	2	0.101546	931	1	0	0	1	2	2	2
1691	1	1	0	0	3	4	2	3	3	2	1	2	1	2.15515	2	3	3	2	2	3	1	5	1	0	1	1	0.113943	899	1	0	0	0	2	1	1
1693	2	1	5	0	1	2	2	3	3	3	3	4	2	2	2.67359	3	4	3.10535	4	4	4	5	1	0	4	3	0.405915	973	1	0	0	0	3	6	1
1699	2	3	0	0	2	3	2	2	2	4	2	4	4	2	3	3.78305	4	3	3	4	4	5	3	4	4	3	0.129239	987	0	1	0	0	3	1	1
1701	2	3	5	2	1	2	2	2	2	4	3	3	3	2.66857	2.74649	4	4	4	3	4	4	5	3	0	4	2	0.143048	984	0	1	0	0	2	6	3
1704	1	1	10	3	1	3	4	2	3	3	1	4	2	2.71843	2.81897	3	3	3	3	4	4	5	1	0	1	3	0.35038	1062	1	0	0	0	2	7	4
1705	2	1	10	4	2	2	2	2	1	4	3	4	3	3	2	4	4	4	3	3	3	4	1.69675	4	4	2.15268	0.09864	957	1	0	0	0	4	7	5
1707	1	2	6	1	2	2	2	3	2	4	3	5	3	3	3	4	5	4	3	3	3	5	1.50846	0	3	3	0.541932	1002	0	0	0	1	2	7	2
1708	2	2	10	10	1	1	1	1	1	4	3	4	3	2	3	3	3	3	3	4	4	4	3	0	4	3	0.532183	1065	0	0	0	1	4	7	7
1709	1	1	2	0	3	4	2	3	2	4	2	4	2	3	3	4	4	4	4	2	2	3	3	0	4	2	0.502463	964	1	0	0	0	3	3	1
1710	2	1	2	0	2	1	1	2	1.74851	4	1	4	2	3	3	4	3.68827	3.33221	3	3	4	2	3	0	4	2	0.216019	1059	1	0	0	1	4	3	1
1711	2	5	8	3	2	2	2	4	3	2	1	4	2	2.15515	2	2	4	3	1	3	4	5	1	0	2	2	0.551338	1010	0	0	1	0	4	7	4
1712	2	3	4	0	1	1	2	1	3	4	2	5	3	1	2	4	3.86367	4	3	4	4	4	1	5	4	3	0.224781	1109	0	1	0	0	4	5	1
1713	2	3	6	1	3	3	3	3	2	4	2	4	2	2	2	3	3	3	2	4	4	5	1	0	3	2	0.106097	993	0	1	0	0	-9999	7	2
1717	2	3	8	8	2	2	2	3	1	4	3	4	4	3	3	3	4	4	3	4	4	3	1	5	4	2	0.603714	993	0	1	0	0	5	7	7
1719	2	3	10	10	2	4	1	1	3	4	1	4	2	2.84294	3	3.58952	3.46525	3.12877	3	4	4	5	3	5	4	1	0.151172	915	0	1	0	0	3	7	7
1720	1	1	0	0	2	3	2	4	2	3	1	2	2	3	3	2	3	2	2	2	3	5	1	4	3	1	0.12434	1045	1	0	0	0	3	1	1
1726	1	1	10	10	1	1	1	1	2	5	5	5	5	2	3	4	4	2	3	3	3	4	1	0	3	2	0.337233	1080	1	0	0	1	3	7	7
1729	2	5	5	2	3	3	3	4	2	3	2	3	3	2.84294	3	4	4	3	3	4	4	5	1	0	3	3	0.493212	1067	0	0	1	0	4	6	3
1730	2	1	5	2	2	2	3	4	3	3	3	3	3	2	3	5	3	3	3	2	2	4	3	4	3	2	0.101751	1053	1	0	0	0	3	6	3
1732	2	3	4	1	3	3	4	3	2	4	3	3	2	3	4	5	4	4	3	4	4	5	1	2	5	3	0.143679	1072	0	1	0	0	6	5	2
1733	1	4	10	10	3	4	5	5	3	1	1	3	1	1	1	2	3	2	1	4	4	5	1	4	3	2	0.09042	941	0	0	1	1	1	7	7
1734	2	1	5	1	2	2	2	2	3	4	2	3	3	3	4	4	4	2	3	3	3	4	1	0	5	1	0.373179	1023	1	0	0	0	3	6	2
1736	1	1	5	2	5	1	5	1	3	1	1	4	1	2	3	3	1	1	2	4	4	5	1.50846	0	2	1	0.142834	974	1	0	0	0	2	6	3
1738	2	3	10	10	2	2	1	2	2	4	1	4	3	3	2	3	4	3	3	4	4	5	3	5	5	2.05645	0.374566	1085	0	1	0	0	-9999	7	7
1739	2	5	6	0	1	1	1	2	3	3	3	5	5	3	3	4	4	4	4	4	4	5	3	0	4	3	0.326279	1075	0	0	1	0	4	7	1
1741	2	3	0	0	2	2	2	2	3	1	2	2	3	3	3	3	3	4	3	3	4	5	1	0	4	2	0.100218	888	0	1	0	0	3	1	1
1743	2	3	0	0	2	3	3	2	2	3	2	4	2	3.53072	4	4	3.60101	3	3	4	4	5	1	2	3	3	0.082688	1000	0	1	0	0	4	1	1
1744	1	1	10	2	1	1	2	2	3	3.90085	4	4	2	3	2.89166	4	4	4	4	4	4	5	1.50846	0	3	2.13701	0.605605	1052	1	0	0	1	2	7	3
1747	1	1	7	6	3	5	5	5	3	2	2	3	3	2.84294	3	4	3	3	4	2	3	4	1	0	3	1	0.435354	1022	1	0	0	1	4	7	7
1752	2	3	4	2	1	1	1	1	1	5	2	5	5	3	3	4	5	4	3	4	4	5	3	4	3	2	0.326982	1080	0	1	0	0	4	5	3
1768	2	1	7	3	1	1	1	1	2	5	4	5	5	3	3	4	4	4	4	4	4	5	3	0	4	2	0.615004	971	1	0	0	0	4	7	4
1771	2	1	6	3	2	2	2	3	3	4	3	4	2	2	3	4	4	4	3	4	4	4	1	3	4	3	0.431364	1053	1	0	0	0	4	7	4
1774	2	1	10	3	1	2	2	3	2	4	2	4	3	4	3	4	4	4	3	4	4	5	1	5	5	1	0.266459	1128	1	0	0	1	4	7	4
1775	1	1	4	2	2	2	4	2	2	4	1	4	2	3	3	3	2	3	3	4	4	5	1	0	3	3	0.163133	1055	1	0	0	1	4	5	3
1778	2	3	4	2	1	1	2	1	1.91361	4	3	4	3	4	3	5	5	3	4	4	4	5	1.74382	5	4	1	0.08661	1033	0	1	0	0	4	5	3
1779	1	1	10	10	1	1	2	1	1	5	3	5	5	3	4	2	4	2	3	1	1	1	1	0	4	1	0.212371	1058	1	0	0	0	3	7	7
1785	2	1	7	4	2	2	3	3	3	2	1	3	3	3	3	4	3	3	3	3	3	4	1	3	4	2	0.08453	987	1	0	0	0	3	7	5
1787	2	1	5	3	3	3	2	2	2	3	1	3	2	2	3	4	3.33835	2	4	4	4	5	1	0	4	3	0.173318	1020	1	0	0	0	3	6	4
1788	2	1	2	0	2	4	2	2	3	4	1	4	1	4	3	4	4	2	3	3	4	4	3	0	3	1	0.143048	984	1	0	0	0	2	3	1
1791	2	-9999	0	0	5	3	2	5	3	2	1	3	2	2.84294	3	3	4	2	3	3	3	4	1.69675	4	1	2	0.144979	929	-9999	-9999	-9999	1	2	1	1
1793	2	1	10	5	2	2	2	2	2	4	2	4	3	3	3	3	4	3	3	3	4	4	3	0	4	3	0.431364	1053	1	0	0	1	5	7	6
1799	2	1	2	2	3	3	1	3	2	4	3	4	3	2.84294	3	3	3.14495	2.83659	3	3	3	3	1	5	3	2	0.26291	1081	1	0	0	1	4	3	3
1800	2	1	10	0	4	2	1	1	2	5	2	5	3	3	3	3.21807	4	1	3	4	2	5	3	0	4	2	0.136586	1026	1	0	0	1	3	7	1
1804	2	2	5	2	3	3	3	3	3	2	1	3	3	3	3	4	3	2	3	4	3	5	1	2	5	2	0.728401	980	0	0	0	1	4	6	3
1806	2	1	5	0	2	2	2	3	2	4	2	4	2.79411	2.84294	3	4	4	3	3	4	4	5	1	0	4	2	0.482134	1041	1	0	0	1	5	6	1
1817	2	5	4	2	1	3	2	2	3	3	1	2	1	2.84294	3	4	5	4	3	4	4	5	3	5	5	3	0.288703	1125	0	0	1	1	5	5	3
1818	2	-9999	3	0	4	2	3	4	2	3	3	3	2	2	3	4	4	4	3	4	4	5	1	3	4	1	0.239894	1091	-9999	-9999	-9999	0	2	4	1
1821	2	1	3	1	1	1	1	1	3	4	1	5	1	1	2	4	4	4	3	4	4	5	1	0	3	1	0.169389	999	1	0	0	0	2	4	2
1822	2	-9999	5	3	4	3	5	4	3	1	1	1	1	2.84294	3	4	3	5	4	3	4	5	1	5	3	2	0.150492	994	-9999	-9999	-9999	0	2	6	4
1823	2	5	4	0	1	4	2	3	3	2	1	3	2	2	3	4	4	4	2	4	4	5	1	3	5	4	0.541932	1002	0	0	1	0	4	5	1
1829	1	1	5	5	2.07336	2.34964	2.25382	2.40347	2	3	3	3	3	3.53072	4	3	3	3	3	2.54665	2.86146	3	1.50846	0	5	1	0.132868	1013	1	0	0	0	6	6	6
1830	2	1	10	4	3	3	3	3	2	4	1	3	1	2	1	2	2	1	2	3	3	5	1	0	4	3	0.176676	1063	1	0	0	1	4	7	5
1832	2	1	3	3	3	3	2	3	2	3	2	3	2	2	3	3	3	3	2	3	3	3	1	0	4	2	0.119038	1018	1	0	0	1	3	4	4
1834	1	1	8	3	1	2	1	2	1	5	2	5	2	4	4	4	3.68827	3.33221	4	2	3	4	1	0	3	2	0.088596	963	1	0	0	0	2	7	4
1836	1	1	3	0	2	2	3	4	3	2	1	2	1	3	2	4	3	4	3	4	4	4	3	0	4	3	0.291097	1110	1	0	0	0	4	4	1
1838	1	1	6	4	2	3	2	3	2	4	3	3	1	3	4	4	4	3	3	3	2	4	1	3	4	2	0.431364	1053	1	0	0	0	5	7	5
1839	1	1	0	0	3	4	4	2	2.79135	3	1	2	1	3	2.89166	4	2	2.80156	3	2	3	5	1	0	3	1	0.107683	1035	1	0	0	1	4	1	1
1844	1	1	10	7	2	2	1	2	3	4	2	4	2	3	3	4	4	3	3	4	4	5	1	5	2	2	0.191375	1002	1	0	0	1	4	7	7
1845	2	1	10	1	2	2	2	3	1	4	2	4	2	3	4	4	4	4	3	3	4	4	3	4	4	2	0.596703	900	1	0	0	1	4	7	2
1849	1	1	4	2	2	1	2	2	3	4	2	4	3	2	3	3	3	2	3	4	4	5	1	0	3	2	0.180996	1058	1	0	0	1	2	5	3
1850	1	1	5	1	2	2	3	2	2	3	3	3	1	4	3	4	4	4	2	3	3	4	1	0	3	2	0.301714	1105	1	0	0	1	5	6	2
1855	2	5	0	0	1	1	1	1	2	3	2	4	3	3	3	4	4	4	3	4	4	5	1	1.2748	4	3	0.144979	929	0	0	1	0	4	1	1
1856	2	1	10	10	2.39902	3	2	3	1	3.61443	2.42977	4	3	2.71843	2.81897	3	4	3.10535	3	2	2.63233	3.64022	1.74382	5	5	2	0.545525	1011	1	0	0	0	2	7	7
1857	1	1	2	0	3	4	5	5	3	1	1	2	2	2.84294	3	4	3	3	3	2	3	3	1	0	4	2	0.239894	1091	1	0	0	0	5	3	1
1860	1	1	1	0	4	5	4	5	3	1	1	2	1	2	2	3	3	3	2	4	3	5	1	0	3	2	0.548832	1008	1	0	0	0	3	2	1
1867	2	1	10	3	2	3	3	3	3	1	1	3	1	1	2	4	4	4	2	4	4	5	1	3	4	2	0.101758	954	1	0	0	0	3	7	4
1875	2	5	0	0	2	1	1	3	1	4	4	4	3.209	2	3	3	3.18787	3	3	4	4	4	3	0	5	2	0.092106	970	0	0	1	0	4	1	1
1877	2	5	4	0	1	2	3	3	3	5	2	4	3	2	3	4	2	3	3	3	3	4	1	0	5	2	0.090487	975	0	0	1	0	4	5	1
1879	2	1	5	2	2	3	3	3	3	2	2	3	2	2	2	4	4	4	3	2	4	4	1	0	4	1	0.263708	950	1	0	0	0	3	6	3
1891	2	1	5	3	1	2	1	2	1	5	5	5	4	2	3	3	4	3	3	3	3	4	1	0	4	1	0.457255	1018	1	0	0	1	3	6	4
1893	2	1	3	0	3	3	1	4	3	3	2	2	3	2.84294	3	3	3	2	3	4	4	5	1	1.2748	3	3	0.119858	1027	1	0	0	1	3	4	1
1898	1	1	2	1	1	2	4	2	3	1	1	2	1	3	4	4	4	4	3	4	3	5	3	0	4	2	0.303351	1107	1	0	0	0	4	3	2
1901	2	1	10	6	3	3	3	3	2.52265	3	3	3	3	2.66857	2.74649	3.58952	3.46525	3.12877	3	3	3	4.14567	3	3	5	2.36131	0.140061	1020	1	0	0	1	4	7	7
1902	1	1	10	7	1	1	1	1	3	2	4	5	3	1	1	4	4	4	3	3	4	5	3	0	2	1	0.358142	1083	1	0	0	0	3	7	7
1910	2	1	2	2	1	1	1	1	2	4	4	4	5	4	4	5	4	5	4	4	4	5	3	0	4	3	0.143186	1041	1	0	0	0	3	3	3
1912	1	2	10	0	1	3	4	3	3	1	1	2	1	2	3	3	3	2	1	2	2	5	1	3	4	1	0.192362	880	0	0	0	0	2	7	1
1916	2	1	0	0	1	3	3	2	1	4	3	3	3	3	3	4	4	3	3	3	4	4	1	0	4	2	0.551835	1009	1	0	0	1	4	1	1
1918	1	2	10	5	2	2	3	3	2	3	1	4	1	3	3	3	3	3	3	3	3	4	1	4	3	3	0.264458	1127	0	0	0	1	3	7	6
1920	2	2	10	2	1	1	1	1	1	5	5	5	5	3	3	4	4	4	3	3	3	4	1	0	1	2	0.403754	1019	0	0	0	1	3	7	3
1928	1	1	7	5	1	1	1	2	2	4	2	4	4	3	2	4	4	3	4	4	4	5	1	0	4	3	0.45264	1060	1	0	0	1	4	7	6
1936	2	3	1	0	4	2	3	2	3	3	1	4	3	2.84294	3	3	3.45054	4	3	4	4	5	1	5	4	2	0.186905	1074	0	1	0	0	4	2	1
1937	2	4	10	0	1	1	1	1	1	4	4	4	3	4	3	3	4	3.10535	3	3	3	3	1	0	3	2	0.362899	1028	0	0	1	1	3	7	1
1941	1	1	8	5	3	5	5	5	3	1	1	1	1	2	4	2	1	1	1	2	3	5	1.50846	0	4	2	0.603714	993	1	0	0	0	3	7	6
1942	1	1	0	0	1	2	2	2	3	4	4	4	2	2	2	3	4	4	3	4	4	5	1	3	4	2	0.130411	1038	1	0	0	1	3	1	1
1945	2	1	4	4	2	4	3	2	3	1	1	3	3	3	2	4	3.68827	3.33221	3	3	4	5	1	0	3	2	0.09042	941	1	0	0	0	3	5	5
1946	1	1	7	6	3	3	3	3	1	4	4	4	3	3	3	4	3	3	3	3	3	4	1	0	3	2	0.463155	1022	1	0	0	1	4	7	7
1949	2	1	2	1	1	1	1	1	1	5	2	5	3	2	2	5	2	3	3	3	4	2	1	2	4	2	0.18327	1051	1	0	0	1	4	3	2
1952	1	1	10	3	3	3	3	3	2.52265	3	3	3	2	4	3	3.58952	3.46525	3.12877	3	3	3	3	1	0	4	2	0.107683	1035	1	0	0	1	3	7	4
1970	1	1	0	0	2	3	2	2	3	2	2	4	1	4	3	4	4	2	3	3	2	4	3	0	4	3	0.173318	1020	1	0	0	1	4	1	1
1975	1	1	7	2	1	1	2	3	2	5	1	3	2	1	1	4	4	2	2	4	3	5	1	0	4	1	0.151662	1065	1	0	0	0	3	7	3
1981	1	1	0	0	1	3	2	3	3	2	1	3	1	4	3	4	4	4	3	4	4	5	1	0	4	1	0.29837	1036	1	0	0	0	4	1	1
1985	1	1	5	7	2	2	3	3	3	4	3	3	3	3	3	4	3	2	4	2	3	4	1.50846	0	5	3	0.071325	991	1	0	0	1	5	6	7
2003	1	-9999	7	5	2	2	4	3	2	4	4	4	3.209	3	2	2	2	3	3	2	2	4	1	0	3	3	0.071534	1029	-9999	-9999	-9999	0	2	7	6
2009	2	4	2	0	3	3	2	3	3	3	1	4	3	3	3	4	3.68827	3.33221	3	3	4	5	1	0	3	1	0.109831	902	0	0	1	0	2	3	1
2012	2	1	4	2	2	2	1	2	1	5	4	5	3	3	3	4	4	3	4	3	3	3	1	0	5	2	0.50144	1052	1	0	0	1	3	5	3
2021	2	1	3	2	2	3	3	3	3	3	3	3	3	3	2.89166	4	3	3	3	3	3	4	1	0	4	2	0.118911	935	1	0	0	0	2	4	3
2025	2	1	7	7	1	2	2	1	3	4	1	5	3	2	2	4	4	5	3	4	4	5	1	0	3	2	0.141652	993	1	0	0	0	3	7	7
2034	1	3	5	6	2	2	3	3	2	2	2	1	2	3	3	3	3	2	3	2	3	5	1	0	3	3	0.101501	913	0	1	0	0	5	6	7
2042	2	2	3	0	4	3	4	3	3	3	3	4	2	2	2	3	3.14495	2.83659	3	3	3	4	1	0	3	2	0.245434	967	0	0	0	0	3	4	1
2043	2	5	2	0	1	2	1	2	1	5	3.39342	5	5	2	2	4	4	2	3	2	3	2	1.74382	5	4	2	0.262065	1033	0	0	1	1	4	3	1
2044	1	4	4	5	3	3	4	4	1	3	3	2	1	2	3	3	3	4	3	2	3	5	1	0	3	2	0.066667	932	0	0	1	0	5	5	6
2045	2	-9999	1	0	4	3	2	3	3	4	1	2	3	2.84294	3	4	3	4	4	4	4	5	1	0	4	2	0.106709	927	-9999	-9999	-9999	0	3	2	1
2054	2	1	0	0	3	4	4	3	3	2	2	3	3	3.53072	4	4	3	4	3	2	2	4	1	0	4	1.71758	0.060893	831	1	0	0	0	3	1	1
2066	1	4	5	5	1	1	3	1	1	5	5	5	5	3	2	5	5	5	3	2	2	4	1	0	5	2	0.29837	1036	0	0	1	0	5	6	6
2079	1	1	1	0	2	3	3	3	3	3	2	2	1	3	3	3	3.18787	3	3	4	4	5	1	0	4	2	0.29825	944	1	0	0	0	4	2	1
2081	1	1	10	2	1	2	2	2	2	4	2	4	1	1	2	3	2	2.47671	2	2	2	4	1	1	3	2	0.106097	993	1	0	0	1	4	7	3
2088	1	1	5	7	1	2	3	4	2	3	4	2	1	2	3	4	2	2.80156	1	3	4	5	1	3	4	2	0.551835	1009	1	0	0	1	3	6	7
2090	1	2	5	1	2	2	2	2	2	4	4	4	2	2	3	3.58952	3.46525	3.12877	2	2	2	3	1	0	2	2	0.10061	959	0	0	0	0	3	6	2
2093	1	1	0	0	3	3	3	3	3	3	1	3	1	2.66857	2.74649	3	3	3	3	3	2	5	1.50846	0	3	2	0.240877	983	1	0	0	0	3	1	1
2100	2	4	10	2	2	5	2	3	2	1	1	1	1	2	2	4	4	4	1	3	3	5	3	0	2	2	0.169389	999	0	0	1	1	2	7	3
2110	2	1	4	0	2	1	2	4	3	4	2	4	3	3	3	5	5	5	3	3	4	5	1	0	5	2	0.244318	1120	1	0	0	0	5	5	1
2111	1	1	8	6	2	2	4	3	3	4	3	4	1	3	2	4	5	4	4	3	3	4	1	2	4	3	0.1599	1052	1	0	0	1	4	7	7
2116	2	1	5	0	4	4	5	3	3	1	1	1	1	3	3	4	3.60101	3	3	3	3	5	1	0	3	2	0.118665	971	1	0	0	1	3	6	1
2127	2	3	2	0	1	2	2	2	3	3	2	3	4	2.15515	2	3	3.45054	4	2	2	3	4	1.50846	0	3	2	0.106159	1011	0	1	0	0	4	3	1
2129	1	1	0	0	3	3	3	3	1	3	3	3	1	2.84294	3	3	3	3	3	2	2	3	1	0	3	2	0.754311	973	1	0	0	1	4	1	1
2134	2	1	0	0	2	2	2	3	2.17037	4	2	4	3	4	3	4	3.68827	3.33221	3	3	3	4	1	0	4	2	0.240877	983	1	0	0	1	4	1	1
2140	2	1	5	5	3	3	3	3	2	3	3	3	3	3	2	3	3	3	4	3	3	4	1	0	4	2	0.264458	1127	1	0	0	1	4	6	6
2146	2	4	10	2	1	1	1	1	1	5	4	5	5	4	4	4	4	4	3	3	4	3	3	3	4	2	0.318557	1110	0	0	1	1	2	7	3
2152	2	5	5	0	2	1	2	1	2	4	3	5	4	2.84294	3	4	4	3	4	4	4	5	1.50846	0	4	2	0.213189	976	0	0	1	1	2	6	1
2153	1	1	4	1	3	4	4	3	3	2	1	3	2	2	2	3	2	1	2	2	2	4	1	3	3	1	0.113089	1009	1	0	0	0	3	5	2
2160	2	1	10	2	3	3	3	3	3	4	2	3	3	2	2	3	3	3	3	3	3	4	1	0	3	1	0.448493	828	1	0	0	0	3	7	3
2163	2	4	2	0	1	2	3	2	2	4	4	5	3	3	2	4	4	4	2	2	3	4	1	0	4	2	0.444938	1054	0	0	1	0	4	3	1
2180	1	5	8	3	1	3	3	3	2	3	1	4	3	3	3	5	5	4	3	4	4	5	1	0	3	1	0.098903	1039	0	0	1	0	2	7	4
2181	1	1	5	2	4	5	1	5	3	3	1	5	4	1	1	1	1	1	1	4	4	5	3	0	2	1	0.426762	1048	1	0	0	0	2	6	3
2187	1	1	6	6	2	2	3	3	2	3	4	3	3	2	2	4	3	4	4	2	2	4	1.50846	0	4	3	0.501136	1013	1	0	0	1	3	7	7
2194	2	1	6	3	3	3	3	3	2	3	3	3	3	3	3	3	3	3	3	3	3	3	1	0	3	2	0.107551	954	1	0	0	0	4	7	4
2198	1	1	10	8	3	3	3	3	3	2	1	3	3	2	2	4	3	3	3	3	3	4	1	0	3	1	0.373429	1015	1	0	0	0	3	7	7
2199	2	1	1	1	4	4	4	4	3	1	1	3	3	2	2	4	3	3	3	3	3	5	1	0	3	2	0.139008	974	1	0	0	0	2	2	2
2207	2	1	4	0	2	3	5	4	3	1	1	1	1	1.46736	1	3.58952	3.46525	3.12877	4	4	4	5	1	3	4	1	0.092406	964	1	0	0	0	3	5	1
2217	1	1	10	4	3	3	3	3	3	3	3	3	3	4	3	3	3	3	3	4	4	5	1	0	5	1	0.490054	1089	1	0	0	0	5	7	5
2223	1	5	5	5	5	5	5	5	3	2	2	2	3	2.15515	2	3	3	3	3	2	2	3	1	0	3	1	0.134967	990	0	0	1	0	3	6	6
2224	2	5	3	2	2	3	4	3	3	1	2	3	1	2	3	3	4	4	3	4	3	5	1	0	4	2	0.464254	826	0	0	1	0	3	4	3
2225	2	1	8	8	1	1	2	2	2	5	4	4	1	1	4	5	4	4	3	2	1	4	1	0	3	2	0.259974	1056	1	0	0	0	4	7	7
2236	1	1	2	0	3	3	2	3	3	2	1	2	2	3.53072	4	3	2	2.47671	3	1	4	3	1.50846	0	3	2	0.405915	973	1	0	0	0	4	3	1
2241	1	1	10	3	2	2	3	3	3	2	1	4	3	3	3	4	2	3	3	3	3	5	1	5	4	2	0.291979	1015	1	0	0	0	5	7	4
2251	1	4	6	6	4	2	2.29873	3	2	4	3	2	1	2	2	3	2	2	3	2	3	4	1	0	3	3	0.436758	1050	0	0	1	1	3	7	7
2256	2	1	10	6	3	2	2	2	2	4	4	4	3	3	3	4	4	4	3	3	3	4	1	0	4	3	0.270054	1033	1	0	0	1	4	7	7
2261	2	1	10	10	5	4	4	5	3	1	1	1	1	3	3	5	3	1	4	4	4	5	3	0	1	2	0.401788	942	1	0	0	0	3	7	7
2277	2	5	10	5	1	1	1	3	1	5	2	5	3	2	3	4	4	1	3	3	3	3	3	2	2	1	0.263677	1105	0	0	1	1	2	7	6
2290	1	1	5	5	3	3	3	3	3	2	1	3	1	4	4	5	4	4	3	3	4	4	3	0	4	1	0.29825	944	1	0	0	0	4	6	6
2293	2	1	5	4	1	5	5	5	3	1	1	4	1	1.46736	1	4	4	4	3	4	4	4	1.74382	5	3.31272	2	0.262065	1033	1	0	0	1	3	6	5
2295	2	1	10	0	2	2	2	2	2	4	1	5	3	4	3	5	4	1	3	3	4	4	3	5	4	1	0.086657	928	1	0	0	1	3	7	1
2297	1	1	3	0	2	2	2	2	3	4	4	4	3	3	2	4	4	4	3	3	4	4	3	0	5	1	0.202291	992	1	0	0	0	3	4	1
2299	1	2	8	5	1	5	5	5	3	1	1	3	1	1.46736	1	4	4	4	3	3	3	5	1.74382	5	3.50967	2	0.165343	1064	0	0	0	1	2	7	6
2331	2	3	0	1	3	3	2	3	2	3	2	4	3	2	3	4	2	3	2	3	3	4	3	0	2	1	0.174634	945	0	1	0	0	4	1	2
2333	1	1	10	4	2	3	5	4	3	4	1	4	3	4	4	2	3	2	3	4	4	5	1	0	5	2	0.146779	1071	1	0	0	1	5	7	5
2334	1	1	8	9	1	2	3	2	2	4	5	4	4	2	2	4	5	4	2	3	3	4	1	4	3	3	0.291979	1015	1	0	0	1	4	7	7
2335	1	2	2	2	1	1	1	1	1	4	4	5	5	4	4	5	4	4	3	2	4	2	3	0	3	2	0.420997	1068	0	0	0	1	3	3	3
2362	2	-9999	6	2	5	3	1	4	2.11588	4	3	5	3	1.46736	1	4	2	2	2	2	3	3	1	4	3	2	0.086472	895	-9999	-9999	-9999	0	2	7	3
2363	2	1	5	3	3	2	2	3	2.17737	3	2	4	3	3	3	3	3	3	4	2	3	4	1	0	3	1	0.148126	1052	1	0	0	0	4	6	4
2367	2	1	10	2	3	3	3	3	3	2	1	2	2	3	3	4	3.86367	4	3	2	2	5	1	2	4	1	0.151264	949	1	0	0	0	4	7	3
2368	2	1	8	7	2	3	3	3	2	4	4	4	4	2	2	4	4	4	4	4	3	4	3	4	4	3	0.754311	973	1	0	0	1	4	7	7
2372	1	1	1	0	2.20204	2.55917	2.54494	2.59004	2.32992	2.89835	1.88326	3.15252	2	2.84294	3	2	3	3	2	3.25224	3.44046	4.33713	1	0	2	1.58966	0.135794	971	1	0	0	0	3	2	1
2377	2	1	10	10	1	2	1	2	1	5	2	5	3	2	3	4	5	3	3	3	3	3	1	4	4	1	0.28433	1066	1	0	0	1	4	7	7
2415	2	5	5	1	1	1.95984	2	2.00878	2.08359	3	2	4	5	2.15515	2	4	4	3.43019	3	4	4	4	3	0	2	2	0.139454	1027	0	0	1	0	3	6	2
2422	1	1	3	0	2	2	3	2	3	1	1.06944	3	1	3	4	4	3.60101	3	3	3	4	3	1	0	4	2	0.119828	1070	1	0	0	0	4	4	1
2427	1	1	6	2	2	2	2	2	2.09379	4	3	4	5	4	3	2	3	2	3	4	4	4	3	0	4	3	0.308538	1091	1	0	0	1	4	7	3
2434	2	1	1	0	1	1	1	1	1	5	2	5	4	2	3	5	4	4	4	4	4	4	3	4	4	1	0.106958	1052	1	0	0	1	4	2	1
2444	1	1	10	7	1	1	1	3	3	3	3	5	1	2.15515	2	2	2	3	3	4	4	3	1	3	3	2	0.129239	987	1	0	0	1	4	7	7
2456	2	1	2	0	2	3	3	5	3	2	1	2	1	2	3	5	4	4	2	4	3	4	1	0	2	2	0.104402	918	1	0	0	0	3	3	1
2460	1	1	2	2	4	4	4	4	3	2	2	2	1	1	1	5	5	5	1	3	4	5	1	0	4	1	0.146924	1005	1	0	0	0	2	3	3
2463	2	5	5	0	1	2	2	2	3	3	4	4	3.02545	3	3	5	3	3.44072	4	3	3	4	1	0	4	2	0.237792	1072	0	0	1	0	3	6	1
2466	1	1	10	2	2	3	5	3	3	2	2	3	2	3	3	4	4	3	3	3	3	3	1	0	3	1.85817	0.337309	1095	1	0	0	0	3	7	3
2469	1	1	0	0	5	5	5	5	3	1	1	3	1	2	1	2	1	1	3	1	2	4	1	0	2	1	0.119858	1027	1	0	0	0	2	1	1
2486	1	1	6	4	1	2	3	1	2	4	1	4	2	2	3	4	3	2	3	3	3	4	1	0	3	2	0.106159	1011	1	0	0	1	4	7	5
2488	2	1	8	5	4	4	4	4	3	2	1	3	3	3	3	4	2	3	3	4	3	3	1	4	4	3	0.186759	1083	1	0	0	1	5	7	6
2495	2	1	7	7	3	3	3	3	3	2	2	2	3	2	2	3	3	3	2	3	2	3	1	0	3	2	0.188044	1066	1	0	0	0	4	7	7
2496	1	1	6	0	1	2	1	2	2	4	2	5	3	4	3	4	3.68827	3.33221	4	3	4	4	3	0	4	1	0.216019	1059	1	0	0	0	5	7	1
2507	1	1	10	6	2	3	4	2	3	4	2	3	2	3	3	4	2	4	2	4	4	4	1	4	4	2	0.099837	953	1	0	0	1	5	7	7
2509	2	1	9	0	2	2	1	2	1.84512	5	2	5	2	3	2	2	3	4	4	4	4	4	3	0	4	2	0.319024	911	1	0	0	0	3	7	1
2510	1	1	10	2	1	1	1	1	2	5	2	5	5	3	3	3	4	3	4	2	3	4	1.50846	0	4	2	0.349037	1108	1	0	0	1	4	7	3
2528	1	1	0	0	1	5	5	1	3	1	1	1	1	2	3	3	3	3	3	4	4	5	1	0	5	4	0.077508	929	1	0	0	1	4	1	1
2534	2	1	4	4	2	3	3	1	3	3	2	3	3	3	3	3	3	3	2	4	4	5	1	0	4	2	0.203525	962	1	0	0	0	5	5	5
2535	2	1	2	0	2	4	3	2	3	3	1	4	1	1	2	2	4	4	4	3	4	5	1	0	3	1	0.374566	1085	1	0	0	1	5	3	1
2536	1	1	10	0	2	3	2	3	2	3	1	3	2	3	2	5	5	5	4	4	4	5	3	2	4	2	0.116222	1065	1	0	0	0	3	7	1
2542	2	1	5	1	1	1	1	1	2	4	2	5	1	2.84294	3	3	4	4	2	4	2	5	3	0	4	1	0.551338	1010	1	0	0	1	4	6	2
2546	2	5	4	4	4	4	4	4	3	1	1	1	2	2	3	4	1	3	4	4	4	5	1	0	4	1	0.179044	1051	0	0	1	1	3	5	5
2549	2	1	5	0	1	2	2	2	2	4	2	4	5	4	3	5	5	5	5	3	3	5	1	5	4	1	0.120087	1018	1	0	0	0	3	6	1
2550	1	1	7	7	3	3	3	3	2	4	4	4	3	2	2	4	4	4	4	2	2	5	1.50846	0	3	2	0.493238	1001	1	0	0	0	3	7	7
2552	1	1	4	0	1	1	1	1	2	3	3	5	3	3	4	5	5	5	3	4	4	5	1	0	4	4	0.738703	974	1	0	0	0	4	5	1
2556	2	5	6	3	2	2	2	2	2	3	2	3	2	2	3	4	4	3	3	3	3	4	3	5	4	1	0.12434	1045	0	0	1	0	3	7	4
2561	1	1	3	1	1	2	2	3	2.16337	4	3	4	3	3	3	3	3	3	3	3	3	4	1.69675	4	4	2.17072	0.146924	1005	1	0	0	1	4	4	2
2572	2	1	10	4	2	3	1	4	2	4	1	4	5	2	3	4	4	4	3	3	3	4	1	3	2	3	0.288703	1125	1	0	0	0	2	7	5
2583	1	1	6	8	3	2	3	2	3	3	4	3	2	3	3	4	4	4	3	2	2	3	1	0	2	2	0.29338	1087	1	0	0	0	4	7	7
2584	2	-9999	0	0	2	3	1	2	1.94173	4	2.73017	4	4	3	3	4	4	3.43019	2	3	3	5	1	0	2	1	0.101758	954	-9999	-9999	-9999	0	3	1	1
2586	2	1	3	0	2	2	2	2	3	4	3	4	3	3	3	3	4	4	3	3	4	5	1	4	4	2	0.154658	1007	1	0	0	1	4	4	1
2592	1	5	10	10	2	2	2	2	2	4	4	4	2	3	2	4	4	4	4	3	3	4	3	0	4	3	0.739554	935	0	0	1	1	3	7	7
2595	2	5	1	1	2	3	3	3	3	4	2	4	3	3	3	3	3	2	2	4	4	5	1	0	4	1	0.279215	1086	0	0	1	1	4	2	2
2604	2	1	5	2	2	4	4	3	3	4	2	2	5	3	4	4	4	2	3	3	4	4	3	0	5	2	0.532183	1065	1	0	0	1	5	6	3
2605	2	1	2	0	2	2	2	2	3	3	1	2	2	2	3	4	3	4	2	3	3	4	1	1	4	2	0.102388	927	1	0	0	1	3	3	1
2610	1	1	6	2	2	3	4	3	3	4	2	3	5	4	4	4	4	2	3	4	4	4	1	2	4	2	0.532183	1065	1	0	0	1	4	7	3
2621	1	1	0	0	3	3	3	2	3	2	1	1	3	2	2	4	4	3	2	2	2	4	1	0	3	1	0.176052	1095	1	0	0	0	2	1	1
2623	2	1	6	3	2.20204	2.55917	2.54494	2.59004	2.32992	3.14778	2.09632	3.39276	2.52874	2	2	2	2	3	2	3	3	4	1	0	4	2	0.176676	1063	1	0	0	1	4	7	4
2624	2	5	3	0	1	1	3	2	2	4	2	4	3	3	3	3	3.18787	3	3	3	4	3	1	5	4	3	0.200752	1071	0	0	1	1	3	4	1
2632	1	1	0	0	5	5	5	5	3	1	1	1	3	3	4	4	3	3	4	4	4	5	3	0	5	3	0.513514	1054	1	0	0	1	5	1	1
2638	2	4	3	0	1	2	2	2	2	4	2	5	4	2.84294	3	2	4	4	4	4	4	4	3	5	4	2	0.605605	1052	0	0	1	1	4	4	1
2645	1	1	5	1	3	1	1	1	2	5	2	4	3	3	3	2	3	3	2	4	4	5	1	3	3	1	0.307227	1018	1	0	0	0	3	6	2
2650	2	1	10	8	1	3	2	2	1	5	5	4	3	3	2	4	4	4	3	3	3	5	1	0	2	1	0.486437	1090	1	0	0	1	3	7	7
2663	1	1	6	8	1	2	4	3	2	4	1	5	2	3	2	3	4	2	2	4	4	5	3	0	4	2	0.577555	896	1	0	0	0	3	7	7
2670	1	1	9	5	3	3	3	3	2.52265	3.61443	2.42977	4	3	3	2	4	4	5	4	2	4	4	1.50846	0	4	3	0.541932	1002	1	0	0	1	3	7	6
2676	2	4	10	4	3	2	1	2	1	4	3	4	3	1	2	4	4	3	2	3	4	4	1.74382	5	4	1	0.375955	991	0	0	1	0	2	7	5
2698	2	2	6	5	3	5	5	5	3	2	1	2	3	2	2	4	3	3	3	3	3	5	1	5	3	1	0.077285	956	0	0	0	0	3	7	6
2715	2	1	3	0	3	3	3	3	3	3	2	4	3	2.84294	3	3	4	3	3	3	3	4	1	0	3	2	0.151287	1073	1	0	0	0	4	4	1
2723	2	3	0	0	3	3	3	3	2.52265	3	3	3	3	3.53072	4	4	3	3	3	3	3	4	1	0	3	3	0.165343	1064	0	1	0	0	4	1	1
2750	2	5	2	1	5	5	5	5	3	1	1	1	1	3	3	1.9283	1	1	3	2.91534	3	4	1	0	3	1	0.108836	957	0	0	1	0	2	3	2
2754	2	2	1	1	3	2	3	3	2	2	2	3	3	2	1	4	4	4	3	3	3	4	1	5	3	1	0.129239	987	0	0	0	0	2	2	2
2762	2	1	5	3	1	2	1	2	1	5	4	5	3	3	4	4	2	4	4	3	3	2	3	4	4	1	0.106431	1043	1	0	0	1	4	6	4
2779	2	1	4	2	2	2	2	2	1	4	3	4	4	3	3	3	3	3	4	4	4	5	3	0	3	3	0.129812	1101	1	0	0	1	3	5	3
2782	2	1	6	6	1	2	1	2	1	4	4	5	3	2.15515	2	3	3	2	2	2	3	4	1	4	3	1	0.245434	967	1	0	0	1	4	7	7
2787	1	5	0	0	2	2	2	2	2	4	2	4	3	3	3	3	3	3	3	3	3	3	3	0	2	1	0.098913	1046	0	0	1	0	2	1	1
2793	2	-9999	7	3	2	2	1	2	3	5	1	5	3	2	3	5	5	3	3	3	4	4	1	0	4	1	0.275818	1009	-9999	-9999	-9999	1	2	7	4
2803	1	3	0	0	1	1	1	1	1	4	3	4	3	3	3	4	3.68827	3.33221	3	3	3	3	3	0	4	3	0.34859	975	0	1	0	0	4	1	1
2838	2	4	8	3	4	4	5	5	3	2	1	4	3	1	2	1	1	1	1	4	4	4	1	0	4	2	0.319024	911	0	0	1	1	3	7	4
2884	1	1	7	7	2.46364	4	2	2	3	2	3	4	2.63446	3	3	3	4	3	3	3	3	3	1	0	3	3	0.301714	1105	1	0	0	0	3	7	7
2897	2	1	4	2	2	3	2	2	2.1904	4	2	4	3	2	2	4	3	2	3	3	3	3	1	0	3	2	0.217915	1073	1	0	0	1	3	5	3
2902	2	1	0	0	2	3	2	3	3	4	2	3	3	4	4	3.58952	3.46525	3.12877	3	3	4	5	1	0	4	3	0.349037	1108	1	0	0	0	3	1	1
2908	1	1	2	0	1	2	2	3	2	4	1	4	3	3	3	1	4	2	3	4	4	5	1	0	2	2	0.541932	1002	1	0	0	1	3	3	1
2910	2	5	7	1	2	2	1	2	1	4	3	4	3	4	3	4	3	4	3	3	4	4	1	0	4	2	0.342205	996	0	0	1	1	2	7	2
2922	2	1	4	2	1	2	4	4	3	2	1	4	1	4	4	5	5	4	2	3	4	4	1	0	2	1	0.092106	970	1	0	0	1	4	5	3
2926	2	1	5	5	3	3	3	3	1	3	3	3	3	2	2	3.58952	3.46525	3.12877	2	3	2	3	1	0	3	2	0.541932	1002	1	0	0	0	2	6	6
2944	1	1	4	0	4	3	3	4	3	3	3	3	3	1	2	3.58952	3.46525	3.12877	3	3	3	4	1	0	2	1	0.160325	959	1	0	0	0	3	5	1
2946	2	1	3	3	2	2	3	3	2.41904	3	3	4	3	3	4	4	4	4	2	2	2	3	1.50846	0	4	1	0.100944	989	1	0	0	0	4	4	4
2952	2	3	1	0	2	2	2	4	3	1	1	2	1	3	3	4	4	3	3	3	3	5	3	0	2	2	0.167402	949	0	1	0	0	3	2	1
2955	2	1	4	0	3	3	3	3	3	3	2	3	3	3	2	4	4	4	3	3	3	4	1	0	4	2	0.110758	1050	1	0	0	0	4	5	1
2956	2	1	3	3	2	2	1	3	1	4	3	4	3	3	3	4	4	3	3	3	3	4	1.50846	0	3	2	0.316035	1088	1	0	0	1	-9999	4	4
2957	1	3	4	2	2	3	3	3	2	4	2	4	1	2	2	4	4	4	4	3	4	5	1	0	5	3	0.263708	950	0	1	0	0	5	5	3
2962	1	3	10	3	1	1	3	3	3	1	3	2	1	1.46736	1	1	1	1	1	4	4	5	1	5	3	1	0.10898	962	0	1	0	0	3	7	4
2965	2	1	6	6	4	4	4	4	3	2	2	2	1	1	1	5	5	5	1	4	4	5	1	0	4	1	0.146924	1005	1	0	0	1	2	7	7
2966	1	3	10	10	1	1	1	1	1	5	2	4	3	3	3	3	4	3	2	3	3	5	1	5	3	1	0.179795	850	0	1	0	0	3	7	7
2967	2	2	5	1	2	3	3	3	2.51565	3	1	3	3	2	2	4	3	3.11587	3	2	2	4	1	0	3	2	0.219549	986	0	0	0	0	3	6	2
2968	1	3	3	4	2	2	2	1	1	5	3	5	3	3	4	4	4	4	4	4	4	3	3	5	2	2	0.389803	993	0	1	0	1	4	4	5
2969	1	5	10	2	2	2	3	2	3	3	3	3	2	2	2	3	3	3	2	4	4	5	1	0	2	2	0.263814	1048	0	0	1	0	2	7	3
2972	1	1	3	0	4	2	2	1	2	4	2	4	3	2	3	5	4	4	4	4	4	5	1	5	4	4	0.111875	970	1	0	0	0	4	4	1
2975	1	3	7	5	2	2	3	2	3	1	1	1	1	4	3	3	4	4	3	4	3	5	3	0	4	2	0.225622	1067	0	1	0	0	4	7	6
2983	1	3	3	0	4	2	2	3	2	4	2	4	2	1	2.6009	4	3	5	4	4	4	4	1	5	5	1	0.344357	998	0	1	0	0	4	4	1
2985	1	3	1	0	3	4	5	3	3	1	1	2	1	3	4	1	3	1	2	3	4	5	1	0	4	1	0.261895	1089	0	1	0	0	4	2	1
2986	2	1	8	2	2	4	5	3	3	1	1	3	3	1.46736	1	2	2	3	2	4	4	5	1	0	2	1	0.268584	874	1	0	0	1	4	7	3
2987	1	3	10	10	2	5	3	3	3	2	1	4	3	1	2	4	4	3	2	4	4	4	1	4	4	2	0.174335	1003	0	1	0	0	3	7	7
2988	2	2	7	7	1	1	1	1	3	4	4	3	3	1	2	5	4	4	4	3	4	4	1	5	4	2	0.146849	891	0	0	0	0	3	7	7
2990	2	1	10	10	1	3	1	2	1	4	3	5	3	2	2	4	5	3	4	4	4	4	1	0	4	1	0.737275	972	1	0	0	1	6	7	7
2992	2	1	10	0	1	2	1	1	1	4	3	4	3	3	3	4	4	4	3	3	4	4	1	4	5	2	0.088778	977	1	0	0	1	4	7	1
2993	2	1	2	0	3	2	2	3	1	2	1	3	2	1	3	2	2.60164	2.34097	3	2	3	4	1	0	4	2	0.075141	902	1	0	0	0	3	3	1
2994	2	1	4	0	2	4	3	4	3	2	2	3	3	1	2	4	4	2	4	3	4	4	3	0	4	2	0.221906	1052	1	0	0	1	3	5	1
2996	1	3	0	0	1	1	1	1	2	4	3	5	3	2	3	5	5	5	3	4	4	5	1	0	3	3	0.101758	954	0	1	0	0	3	1	1
2997	2	5	3	0	3	3	4	3	3	2	1	4	3	1	2	3	4	3	4	4	4	5	1	0	2	2	0.54768	842	0	0	1	0	2	4	1
2999	1	3	8	4	2	2	3	3	2	3	1	3	3	3	3	4	4	4	3	4	4	5	3	0	4	2	0.192081	1099	0	1	0	0	4	7	5
3002	1	3	0	0	1	3	3	3	3	2	1	2	1	4	2	4	3	3	4	4	4	5	3	5	5	2	0.108871	950	0	1	0	1	4	1	1
3003	1	3	2	0	2	4	5	3	3	1	1	1	1	3	3	4	3	3	3	4	4	5	1	5	4	2	0.193163	943	0	1	0	0	4	3	1
3004	2	1	5	5	2.20204	2.55917	2.54494	2.59004	2.32992	3	3	3	2.60568	2.71843	2.81897	3	3	3	3	3.25224	3.44046	4.33713	1.50846	0	3	1.98841	0.121	917	1	0	0	1	-9999	6	6
3007	2	5	0	0	2	2	2	2	2.09379	4	2	4	3	2	3	4	3	3	4	3	3	4	3	0	4	2	0.11719	1016	0	0	1	0	4	1	1
3008	2	1	2	1	1	3	1	2	1.93474	2	3	3	2.42214	3	3	4	4	3	3	3	4	5	3	0	4	2	0.397522	1066	1	0	0	1	4	3	2
3010	2	1	3	2	2	2	4	3	3	3	1	3	2	2.15515	2	3	3	3	2	3	3	4	1	0	3.40668	1	0.117983	978	1	0	0	1	3	4	3
3011	1	3	2	0	1	1	1	1	2	5	4	5	3	4	4	5	4.53947	5	3	4	4	5	3	5	4	3	0.073717	990	0	1	0	1	4	3	1
3013	1	1	6	0	1	3	5	2	3	2	1	4	1	4	1	4	3	1	2	4	4	5	1	4	4	2	0.163139	1018	1	0	0	0	3	7	1
3016	2	1	1	0	2	2	2	2	2.09379	4	2	4	3	2	3	4	4	4	3	3	3	4	1	3	2	3	0.129239	987	1	0	0	0	3	2	1
3019	1	1	5	2	3	1	1	2	1	4	3	5	3	4	3	4	4	3	4	4	4	2	3	4	5	1	0.258259	1099	1	0	0	1	4	6	3
3022	1	3	4	2	3	3	3	3	3	4	1	3	4	3	4	5	5	3	3	4	4	5	1	0	4	3	0.134933	1094	0	1	0	1	4	5	3
3027	2	1	3	1	3	2	3	3	3	3	3	3	2	2.84294	3	4	4	4	3	4	4	5	1	0	4	2	0.144319	886	1	0	0	1	4	4	2
3029	2	1	3	0	2	3	3	4	3	1	1	2	3	2.66857	2.74649	5	4.01415	3	2	2	4	5	1	3	3	2	0.148042	1007	1	0	0	0	5	4	1
3030	2	1	10	10	1	1	1	1	1	4	4	4	3	2	2	4	3	2	2	2	2	3	1.69675	4	4	1	0.219677	1077	1	0	0	1	3	7	7
3031	1	3	5	1	1	1	1	1	1	5	2	4	2	3	2	5	5	4	4	4	4	4	3	3	4	2	0.417736	999	0	1	0	1	5	6	2
3032	1	3	2	0	2	3	2	2	1	3	1	3	3	4	3	4	4	3	3	3	4	5	1	0	3	1	0.093267	983	0	1	0	0	4	3	1
3113	1	1	2	1	2	3	3	5	3	3	1	4	2	1	2	4	3	3	2	4	4	5	1	5	4	2.26741	0.342205	996	1	0	0	1	4	3	2
3212	1	1	6	2	2	3	2	3	3	2	2	2	3	3	3	2	2	2	2	4	4	5	1	0	4	2	0.117411	1001	1	0	0	0	3	7	3
3257	1	4	2	1	1	3	1	2	3	3	2	3	3	3	3	3	2.92521	2	3	2	1	5	3	0	1	1	0.500294	978	0	0	1	0	4	3	2
3269	2	3	6	0	2	3	3	2	3	3	1	2	1.97847	2.15515	2	4	3.68827	3.33221	2	4	4	5	1	0	4	2	0.135185	915	0	1	0	0	3	7	1
3282	2	5	5	1	3	2	3	2	3	4	2	5	5	3	3	4	4	4	3	4	4	5	1	0	5	1	0.151172	915	0	0	1	0	3	6	2
3565	1	1	6	3	4	3	2	2	3	3	2	4	3	3	4	4	4	3	3	4	4	4	3	5	4	1	0.160969	1041	1	0	0	0	2	7	4
3569	1	1	4	1	1	3	3	2	3	1	1	1	1	2	3	4	3.86367	4	3	3	3	4	1	5	4	3	0.101501	913	1	0	0	1	5	5	2
3571	1	5	2	2	2	3	3	3	3	3	2	3	1	3	3	3	3	2	3	3	4	4	1	0	4	2	0.178183	914	0	0	1	0	4	3	3
3573	1	3	2	0	1	2	1	2	2	4	3	4	3	4	3	4	3	4	4	4	4	5	3	5	4	2	0.105133	974	0	1	0	0	3	3	1
3576	1	-9999	8	8	3	3	2	2	2.1974	2.60061	1	3	2.11749	2.66857	2.74649	3	1	2.1624	2	3	4	5	1	0	3	2	0.349091	1017	-9999	-9999	-9999	0	3	7	7
3578	1	1	7	7	2	2	2	2	2	4	1	4	2	3	2	4	4	4	4	4	4	4	1	2	4	1	0.126433	1104	1	0	0	1	4	7	7
3579	1	1	2	0	2	2	4	2	2	4	1	4	2	3	4	4	3	4	4	4	4	4	1	0	4	2	0.150492	994	1	0	0	0	4	3	1
3580	2	-9999	5	3	2	2	1	1	2	4	3	4	3	3	4	4	3	3	3	3	4	4	3	4	4	2	0.077855	953	-9999	-9999	-9999	1	4	6	4
3582	1	1	5	8	4	2	3	3	2	3	3	3	3	2	2	4	3	5	3	2	3	4	1	0	2	3	0.561234	933	1	0	0	1	3	6	7
3583	1	3	0	0	4	4	3	4	3	2	1	4	2	2	3	2	2	2	2	3	3	4	1	5	3	2	0.127984	915	0	1	0	0	3	1	1
3584	1	1	3	0	2	3	2	2	3	3	1	1	1	2	3	3	3	3	2	3	3	4	1	5	3	3	0.625682	952	1	0	0	1	4	4	1
3586	1	1	0	0	4	3	3	4	3	2	1	4	3	2.84294	3	3	3	3	2	3	2	4	1	0	3	2	0.118911	935	1	0	0	0	2	1	1
3590	1	2	1	1	4	3	3	4	3	1	1	1	2	1	2	2	2	2	2	3	1	4	1	0	2	1	0.211377	1033	0	0	0	0	3	2	2
3592	1	3	2	0	5	5	5	5	3	1	1	1	1	1	1	4	1	1	1	4	4	5	1	0	3	1	0.130411	1038	0	1	0	0	1	3	1
3593	1	1	6	0	3	3	3	3	2	4	2	4	3	4	3	3	3	4	3	4	4	5	1	0	5	3	0.117272	924	1	0	0	0	5	7	1
3600	1	3	1	0	2	4	2	3	3	1	1	2	2	1.46736	1	2	2	3	3	3	4	5	1	0	5	1	0.101501	913	0	1	0	0	2	2	1
3601	1	-9999	5	4	1	3	2	2	2	3	1	5	2	3	3	3	4	3	3	3	4	5	3	4	3	2	0.477005	1005	-9999	-9999	-9999	0	3	6	5
3654	1	1	2	0	3	3	3	2	3	2	1	2	1	2	2.67359	3	3	3	3	4	4	5	1.50846	0	4	1	0.090802	923	1	0	0	0	3	3	1
3693	1	1	0	0	1	3	3	1	2	3	1	4	1	2	2	2	4	4	4	4	4	5	1	0	4	2	0.374566	1085	1	0	0	0	4	1	1
3710	1	2	0	0	2.46331	2.9846	3.13604	2.96887	3	2	2	2	2.00237	2.15515	2	3.58952	3.46525	3.12877	2	1	1	2	1.50846	0	3	1	0.104701	910	0	0	0	0	3	1	1
3796	2	3	2	0	2	2	1	3	3	3	1	1	2	3.53072	4	4	3	4	4	3	4	5	3	5	3	2	0.079268	967	0	1	0	0	3	3	1
3815	1	4	7	8	3	3	3	3	2	3	3	3	3	2	2	4	4	4	3	3	3	3	3	0	3	3	0.193178	1114	0	0	1	0	4	7	7
3820	1	1	3	1	1	3	2	3	2.25998	4	3	4	3	3	2	4	4	2	3	2	2	3	1	0	3	1	0.200752	1071	1	0	0	0	4	4	2
3869	1	1	10	3	2	3	4	2	3	3	1	4	3	3	3	4	3	4	3	4	3	5	1	0	4	2	0.14083	995	1	0	0	0	3	7	4
3875	2	3	0	0	4	2	1	2	2	3	1	3	4	2	3	4	3.33835	2	4	4	4	5	1	0	5	2	0.088009	942	0	1	0	0	5	1	1
3883	2	3	0	0	3	3	4	4	3	1	1	1	1	1	1	1	4	1	1	2	2	5	1	0	1	2	0.138032	1016	0	1	0	0	1	1	1
3958	1	3	4	1	2	2	3	1	2	4	1	4	1	4	3	5	4	4	3	4	4	4	1	5	4	3	0.444213	1056	0	1	0	0	3	5	2
3961	1	1	10	2	2	2	1	3	1	4	4	4	3	2	3	2	3	3	3	3	2	3	1	1	4	1	0.132725	944	1	0	0	1	3	7	3
3991	1	1	2	0	1.90183	2.16079	2	2	2.10864	3.5013	2	4	3	3	3	4	5	4	2	3	3	4.14567	3	0	4	2	0.319512	1022	1	0	0	1	5	3	1
3994	2	3	5	5	2.20204	2.55917	2.54494	2.59004	2.32992	3	3	3	2.60568	1	2.6009	2	2	2	2	2.54665	2.86146	3	1	1.2748	1	1	0.596703	900	0	1	0	0	2	6	6
4102	1	1	6	2	2	5	4	5	3	1	1	4	1	2	3	3	4	2	2	4	4	5	1	2	4	2	0.266968	996	1	0	0	1	4	7	3
4103	1	1	6	6	3	3	3	3	1	4	3	3	4	3	2	4	4	4	3	2	2	3	1	0	2	2	0.259974	1056	1	0	0	1	4	7	7
4104	1	4	5	2	2	2	2	2	2	4	2	4	2	3	4	5	5	5	4	2	3	3	3	0	4	2	0.548188	1126	0	0	1	1	4	6	3
4110	1	1	10	4	1	2	2	2	2	3	3	4	2	3	3	4	5	4	4	3	2	4	1.50846	0	2	2	0.605605	1052	1	0	0	1	2	7	5
4113	1	-9999	5	3	4	2	2	4	3	4	3	3	3	2.71843	2.81897	1	3	1	2	3	2	3	1.50846	0	3	2	0.179795	850	-9999	-9999	-9999	0	3	6	4
4118	1	1	10	3	2	3	1	4	2.09489	2	1	2	1	4	3	5	4	5	3	4	4	5	3	4	5	4	0.0902	1088	1	0	0	0	5	7	4
4119	1	1	3	1	3	3	3	3	3	2	2	3	2	3	3	4	4	3	3	3	3	5	1	0	3	1	0.337309	1095	1	0	0	0	3	4	2
4120	1	1	5	0	2	2	1	1	1	5	3	5	3	4	3	4	5	3	3	4	4	3	1.50846	0	4	2	0.254703	1063	1	0	0	0	3	6	1
4121	1	1	6	7	4	3	2	3	2	3	4	3	4	3	3	4	3	2	3	3	3	4	3	0	4	3	0.551338	1010	1	0	0	1	4	7	7
4123	1	1	8	8	2	3	3	2	2	3	3	3	1	3	3	4	4	4	3	2	2	3	1	0	3	2	0.301714	1105	1	0	0	0	3	7	7
4128	1	1	6	7	3	3	3	3	2	3	3	3	3	1	3	3	3	3	3	3	3	4	1	0	3	2	0.107551	954	1	0	0	0	4	7	7
4132	1	1	8	3	1	2	1	2	1	4	3	5	2	3	4	4	3.60101	3	4	2	3	4	1.50846	0	3	2	0.088596	963	1	0	0	0	3	7	4
4140	1	2	2	0	1	2	1	1	1.76155	5	3.39342	5	5	4	4	3	2.92521	2	4	3	4	3	3	5	4	3	0.200752	1071	0	0	0	0	3	3	1
4142	1	4	10	3	1	1	1	1	2	4	4	4	4	4	3	4	4	4	4	3	4	4	3	0	4	4	0.108836	957	0	0	1	1	4	7	4
4144	1	4	6	1	2.20204	2.55917	2.54494	2.59004	2.32992	3.14778	2.09632	3.39276	2.52874	3	3	3.58952	3.46525	3.12877	2	3.25224	3.44046	4.33713	1	0	4	2	0.294092	1088	0	0	1	0	5	7	2
4145	1	1	2	0	3	3	2	3	3	2	1	3	2	3	4	3	5	2	3	4	4	5	3	0	3	2	0.728401	980	1	0	0	1	3	3	1
4148	1	4	8	2	2	1	5	2	3	4	1	4	1	3	2	4	4.12634	5	3	4	4	5	1	5	4	2	0.098967	1098	0	0	1	1	2	7	3
4149	1	4	6	5	4	2	3	5	2	3	1	3	2	3	3	3	4	3	2	2	3	4	1	3	4	2	0.210013	1008	0	0	1	0	4	7	6
4153	1	1	4	1	2	2	2	3	2.17037	4	2	4	3	3	3	3	4	3	3	2	2	3	1.64967	3	4	1	0.146924	1005	1	0	0	1	4	5	2
4155	1	1	0	0	4	2	1	4	2.01227	3	3	3	2	2.66857	2.74649	2	3	2.46619	2	4	3.95533	5	1	0	4	1	0.143098	950	1	0	0	0	2	1	1
4156	1	1	4	2	3	3	4	4	3	3	1	2	3	3	3	3	3	3	3	3	4	4	1	0	4	2	0.33017	902	1	0	0	0	3	5	3
4157	1	1	4	4	4	4	4	4	3	2	1	2	1	1	1	5	5	5	1	4	4	5	1	0	4	1	0.146924	1005	1	0	0	1	2	5	5
4163	1	4	6	2	2	3	2	2	3	1	1	1	3	3	3	4	4	3	4	4	4	5	1.74382	5	4	3	0.259711	1046	0	0	1	1	3	7	3
4165	1	1	8	9	1	1	1	1	2	5	4	5	3	4	4	3	5	4	2	3	3	5	1.64967	3	4	2	0.566241	983	1	0	0	1	2	7	7
4166	1	1	0	0	2	2	1	2	2	4	2	4	1	4	3	4	3.33835	2	3	2	2	4	1	0	4	2	0.173318	1020	1	0	0	1	4	1	1
4169	1	4	3	0	2	1	1	1	1	4	3	5	3	3	3	3	4	3	3	1	2	2	1.50846	0	4	1	0.219677	1077	0	0	1	1	4	4	1
4177	1	4	3	0	1	3	2	3	2	3	2	3	2	3	3	2	1	2	2	2	3	3	1	4	3	2	0.224781	1109	0	0	1	0	3	4	1
4181	1	1	5	0	2	2	1	2	1	4	2	4	4	2	2	2	4	1	2	3	3	3	3	5	4	2	0.600672	1040	1	0	0	1	5	6	1
4184	1	1	6	7	4	4	3	3	2	2	2	3	4	2.84294	3	3	3	2	2	3	3	3	1	0	3	3	0.728401	980	1	0	0	0	1	7	7
4185	1	4	0	0	2.20204	2.55917	2.54494	2.59004	2.32992	3.14778	2.09632	3.39276	2.52874	2.71843	2.81897	3.58952	3.46525	3.12877	3	3.25224	3.44046	4.33713	1.50846	0	3	1	0.106897	1045	0	0	1	0	3	1	1
4186	1	1	8	7	5	5	5	5	3	1	1	1	3	2.84294	3	4	4	4	3	3	3	4	1	0	3	3	0.098903	1039	1	0	0	0	5	7	7
4187	1	1	5	0	1	2	2	2	2	4	2	5	3	3	3	4	4	3	3	3	4	5	3	0	4	2	0.490054	1089	1	0	0	1	4	6	1
4197	1	1	9	8	3	3	3	3	2	3	3	3	3	3	2	3	3	3	4	3	3	4	3	0	4	4	0.541932	1002	1	0	0	1	4	7	7
4198	1	1	3	0	1	3	2	2	2	4	1	4	3	3	3	2	4	1	2	4	4	5	1	0	3	1	0.541932	1002	1	0	0	1	4	4	1
4210	1	2	4	1	2	2	2	2	2	2	1	3	1	4	4	3	4	4	3	3	3	4	3	0	4	3	0.292542	978	0	0	0	1	3	5	2
4216	1	1	10	3	1	1	3	2	3	2	1	3	1	3	3	4	3	2	2	4	4	5	1	1.2748	4	2	0.176676	1063	1	0	0	1	3	7	4
4220	1	1	9	2	3	3	3	3	3	1	1	1	5	3	2	4	4	4	4	4	4	5	1	0	5	3	0.513514	1054	1	0	0	1	6	7	3
4224	1	1	2	0	2	1	2	2	1	4	2	4	4	3	2	3	3	2	4	4	4	4	1.50846	0	4	3	0.201102	987	1	0	0	1	4	3	1
4225	1	4	2	0	2	3	2	2	2	4	2	4	1	2	2	3	4	4	3	3	3	3	1	0	4	2	0.62369	978	0	0	1	1	3	3	1
4229	1	4	2	0	3	3	4	3	2.77132	3	1	4	2	3	2.89166	4	4	4	3	3	3	4	1.50846	0	4	3	0.12434	1045	0	0	1	0	4	3	1
4231	1	1	6	2	1	3	5	1	2.85284	3	2	4	1	3	3	1	2	3	2	1	2	2	1	0	3	1	0.681028	955	1	0	0	1	5	7	3
4235	1	1	2	0	4	4	2	1	2	3	3	4	3	3	3	3	4	4	2	2	3	4	3	0	4	2	0.319512	1022	1	0	0	1	5	3	1
4236	1	1	10	0	1	2	2	1	1	4	2	4	1	3	3	2	3	3	4	2	2	3	1	1.2748	4	2	0.269974	1066	1	0	0	1	5	7	1
4239	1	1	7	5	3	3	3	2	2	4	4	4	3	4	4	3	3	3	3	4	4	4	1	0	4	3	0.264458	1127	1	0	0	1	5	7	6
4242	1	1	5	4	2	3	3	2	3	4	3	4	3	4	2	4	3	3	4	4	4	3	1	0	3	3	0.132365	972	1	0	0	1	4	6	5
4243	1	1	10	7	1	2	2	2	1	5	3	4	3	4	4	3	4	2	3	3	4	4	3	0	4	3	0.489427	1022	1	0	0	1	3	7	7
4244	1	5	0	0	3	3	3	3	3	3	1	3	1	2.15515	2	3	3	2	2	3.07434	3.29448	4	1	0	1	1	0.174335	1003	0	0	1	0	3	1	1
4250	1	4	10	10	1	2	1	1	2	5	4	5	5	4	3	4	3	5	4	3	4	3	3	5	4	3	0.259974	1056	0	0	1	1	3	7	7
4266	1	1	3	1	3	3	3	3	1	4	4	4	3	3	2.89166	4	4	3	3	2	2	3.52391	1	0	2	3	0.522784	964	1	0	0	1	3	4	2
4272	1	1	10	8	3	2	1	2	1	5	5	5	4	2.84294	3	4	4	4	3	3	3	4	3	4	4	2	0.339001	920	1	0	0	1	4	7	7
4275	1	1	5	2	1	2	4	3	2	4	2	5	3.00644	3	3	4	4	3	3	4	4	5	3	0	4	2	0.577555	896	1	0	0	0	3	6	3
4278	1	1	6	7	2	2	2	2	2	4	3	3	4	3	2	4	4	3	4	3	4	4	1	0	5	3	0.262065	1033	1	0	0	1	4	7	7
4280	1	1	6	2	3	2	3	2	3	1	1	3	1	3	4	2	3	3	3	3	4	5	1	0	5	2	0.074698	991	1	0	0	0	4	7	3
4281	1	1	0	0	2	3	2	2	1	4	1	4	2	3	3	2	3	4	3	4	4	5	1	0	4	2	0.274018	996	1	0	0	0	2	1	1
4282	1	1	10	10	3	3	3	3	2	4	2	4	3	3	3	3	3	3	2	3	3	4	1	0	2	1	0.096138	1006	1	0	0	1	3	7	7
4289	1	4	5	0	1	1	1	1	1	5	5	5	5	4	3	4	5	3	4	4	4	3	1	0	5	1	0.486437	1090	0	0	1	1	5	6	1
4292	1	1	6	2	2	2	2	2	2	5	2	4	1	3	3	4	4	4	4	4	3	4	1	0	4	2	0.297992	1034	1	0	0	0	3	7	3
4294	1	1	5	8	2	5	5	2	3	2	2	4	1	1	1	2	2	2	3	4	4	5	1	2	3	1	0.2481	1006	1	0	0	1	3	6	7
4295	1	4	10	3	2	3	4	3	3	3	3	4	3	3	3	4	4	3	4	4	3	5	1	5	4	2	0.372124	1030	0	0	1	1	3	7	4
4301	1	1	8	2	3	2	2	4	2	2	4	4	2	3	4	4	4	2	3	3	3	4	1	5	4	1	0.328131	1046	1	0	0	0	4	7	3
4311	1	1	10	0	1	1	1	1	1	5	3	5	5	3	4	3	4	2	3	3	3	4	1	0	4	2	0.349037	1108	1	0	0	1	4	7	1
4312	1	4	1	1	1	4	2	3	3	3	2	3	3	3	3	2	2.77474	3	3	2	1	4	3	0	2	1	0.500294	978	0	0	1	0	4	2	2
4314	1	1	3	0	4	4	3	4	3	2	1	2	2	1	2	3.58952	3.46525	3.12877	2	3.74916	4	5	3	0	2	1	0.160325	959	1	0	0	0	2	4	1
4315	1	1	3	1	2	2	2	2	1	3	3	3	3	3	3	3	3	3	3	4	3	4	3	2	4	1	0.129657	1106	1	0	0	0	4	4	2
4316	1	4	4	3	2	2	2	2	2	4	2	3	3	3	3	2	2	2	3	2	2	3	1	1.2748	4	2	0.237812	1112	0	0	1	0	-9999	5	4
4321	1	1	4	2	3	2.94575	2.8805	2.9671	2.48517	3.3701	2.28623	3.60688	3	3	2	4	4	3	3	4	4	5	1.50846	0	3	2	0.541932	1002	1	0	0	1	3	5	3
4322	1	1	8	8	2	2	2	2	2.09379	4	4	4	3	3	2	4	4	4	4	3	3	4	3	0	4	3	0.739554	935	1	0	0	0	3	7	7
4323	1	1	0	0	2	2	2	4	2	4	2	4	4	2	2	5	1	2	3	4	4	4	1	0	4	2	0.146924	1005	1	0	0	1	3	1	1
4325	1	4	5	1	3	3	3	3	2	3	3	3	3	3	3	3	3	3	3	2	3	3	1	0	4	1	0.754311	973	0	0	1	0	3	6	2
4326	1	4	7	6	2	3	3	2	3	3	2	4	4	2.15515	2	4	4	4	3	3	3	3	3	0	3	3	0.193178	1114	0	0	1	0	3	7	7
4341	1	1	3	0	2	2	2	4	2	3	1	4	3	3	1	3	4	1	3	3	4	5	1	0	3	2	0.474839	969	1	0	0	0	3	4	1
4350	1	4	10	10	5	3	3	2	2	4	3	4	3	2.84294	3	3.78305	4	3	3	3	3	5	1.64967	3	3	2	0.731461	999	0	0	1	1	3	7	7
4351	1	1	7	8	3	2	2	1	3	4	4	1	4	3	2	3	3	4	4	3	3	4	1	0	4	3	0.249524	1084	1	0	0	1	5	7	7
4352	1	1	10	3	1	2	2	1	1	4	2	4	2	3	3	4	3	4	3	4	4	5	1	0	4	2	0.092094	1036	1	0	0	1	4	7	4
4354	1	1	10	5	1	3	4	1	1	5	4	4	3	3	3	4	2	2	3	4	4	4	3	0	3	2	0.336138	1068	1	0	0	1	4	7	6
4356	1	1	10	2	1	1	3	2	2.23886	2	4	4	5	2	1	4	5	3	4	4	3	4	1	0	4	2	0.2095	1024	1	0	0	1	5	7	3

## Sheet: DataSet Matched 2 Questionnaire
Variable Name in Data Set	Name in Questionaire	Item from Questionnaire
gender	DEM2 GENDER	Are you...?
demempl	DEM11 EMPLOYMENT	Which one of these BEST describes your employment situation? Are you...?
friends	H4 FRIENDS	Overall, approximately how many of friends are from other cultures?
bfriends	H5 BEST FRIENDS	How many of your best friends are from other cultures?
threat1	CN3a RESIDENTS	Do you feel positive, negative, or neutral about the following categories of people coming to live in Australia as permanent or long-term residents? "Skilled workers (e.g Doctors or Nurses, plumbers etc)"
threat2	CN3b RESIDENTS	Do you feel positive, negative, or neutral about the following categories of people coming to live in Australia as permanent or long-term residents? "Those who have close family living in Australia (i.e. parents or children)"
threat3	CN3c RESIDENTS	Do you feel positive, negative, or neutral about the following categories of people coming to live in Australia as permanent or long-term residents? "Refugees who have been assessed overseas and found to be victims of persecution and in need of help"
threat4	CN3d RESIDENTS	Do you feel positive, negative, or neutral about the following categories of people coming to live in Australia as permanent or long-term residents? "Young people who want to study in Australia"
Rthreat5	C1 IMMIGRATION	What do you think of the number of immigrants accepted into Australia at present? Would you say it is...?
Rmultic1	C2a IMMIGRANTS	Accepting immigrants from many different countries makes Australia stronger
Rmultic2	C2b IMMIGRANTS	Ethnic minorities in Australia should be given Australian government assistance to maintain their customs and traditions
Rmultic3	C2c IMMIGRANTS	Multiculturalism has been good for Australia
Rmultic4prejud	CN7_3 ATTITUDE	Is your personal attitude positive, negative or neutral towards...muslims?
RSafety1	F9b PERSONAL SAFETY	How safe do you feel walking alone at night in your local area? Would you say you feel...
RSafety2crime	F10 CRIME	Thinking about all types of crime in general, how worried are you about becoming a victim of crime in your local area? Would you say you are...?
Rloccoh1	F2a LOCAL AREA	People in my local area are willing to help their neighbours?
Rloccoh2	F2b LOCAL AREA	My local area is a place where people from different national or ethnic backgrounds get on well together
Rloccoh3	F2c LOCAL AREA	I am able to have a real say on issues that are important to me in my local area.
Rlocoh4area	F7 LOCAL AREA CHANGE	Would you say that living in your local area is becoming better or worse, or is it unchanged?
Rbelong1p	C7 PRIDE	To what extent do you take pride in the Australian way of life and culture? Would you say...?
Rbelong2	C8 BELONGING	And to what exten do you have a sense of belonging in Australia? Would you say...?
Rbelong3c	C9 MODERN WORLD	Do you agree or disagree with the following statement? "In the moden world, maintaining the Australian way of life and culture is important."
Trust_recgtrus	E1 PEOPLE	Generally speaking, would you say that most people can be trusted or that you can't be too careful in dealing with people?
RVolunt	B2new PARTICIPATE	How often do you participate in this sort of voluntary activity? Is it...?
HappyRworth1	E2 HAPPY	Taking ALL things into consideration, would you say that over the last year YOU have been...?
Rtrusgov	B6a GOVERNMENT	How often do you think the goverment in Canberra can be trusted to do the right thing for the Australian people? Would you say...?
REduBin	DEM10 EDUCATION	What is the highest level of education you have completed?
RIncome	DEM13b FINANCES	Which of the following terms best describes your financial circumstances today? Would you say you are...?
